# Supplementary material for: Nanoplastics released from daily used silicone and latex products during mechanical breakdown
Source: PLoS One. 2023 Sep 13;18(9):e0289377. doi: 10.1371/journal.pone.0289377 (PMC10499202; doi:10.1371/journal.pone.0289377)
Supplement: S1 Data — (XLSX) [file pone.0289377.s002.xlsx]

## Sheet: NTA Silicone Pacifier
Silicone Pacifiers							Silicone Pacifiers - Boiling														Silicone Pacifiers - Broken down in tap water
Particle Size (nm)	Concentration (E6 particles / ml)	Concentration (E6 particles / ml)	Concentration (E6 particles / ml)				Particle Size (nm)	Concentration (E6 particles / ml)	Concentration (E6 particles / ml)	Concentration (E6 particles / ml)	Concentration (E6 particles / ml)	Concentration (E6 particles / ml)	Concentration (E6 particles / ml)	Concentration (E6 particles / ml)	Concentration (E6 particles / ml)						Particle Size (nm)	Concentration (E6 particles / ml)	Concentration (E6 particles / ml)	Concentration (E6 particles / ml)
	Silicone Pacifier Video 1	Silicone Pacifier Video 1	Silicone Pacifier Video 1	H2O Control				After 1st boiling	After 2nd boiling	After 3rd boiling	After 4th boiling	After 5th boiling	After 6th boiling	After 7th boiling	Boiled Silicone Pacifier broken down with a mixer							Video 1	Video 2	Video 3
0	0	0	0	0			0	0	0	0	0	0	0	0	0						0.5	0	0	0
1	0	0	0	0			1	0	0	0	0	0	0	0	0						1.5	0	0	0
2	0	0	0	0			2	0	0	0	0	0	0	0	0						2.5	0	0	0
3	0	0	0	0			3	0	0	0	0	0	0	0	0						3.5	0	0	0
4	0	0	0	0			4	0	0	0	0	0	0	0	0						4.5	0	0	0
5	0	0	0	0			5	0	0	0	0	0	0	0	0						5.5	0	0	0
6	0	0	0	0			6	0	0	0	0	0	0	0	0						6.5	0	0	0
7	0	0	0	0			7	0	0	0	0	0	0.0018	0	0						7.5	0	0	0
8	0	0	0	0			8	0	0	0	0.0013	0	0.0426	0	0						8.5	0	0	0
9	0	0	0	0			9	0	0	0	0.0176	0	0.1401	0	0						9.5	0	0	0
10	0	0	0	0			10	0	0	0	0.0417	0	0.1098	0	0						10.5	0	0	0
11	0	0	0	0			11	0	0	0	0.0176	0	0.0585	0	0						11.5	0	0	0
12	0	0	0	0			12	0	0	0	0.0013	0	0.0577	0	0						12.5	0	0	0
13	0	0	0	0			13	0	0	0	0.001	0	0.0294	0	0						13.5	0	0	0
14	0	0	0	0			14	0	0	0	0.0072	0	0.0049	0	0						14.5	0	0	0
15	0	0	0	0			15	0	0	0	0.023	0	0.0058	0	0						15.5	0	0	0
16	0	0	0	0			16	0	0	0	0.0357	0	0.0269	0	0						16.5	0	0	0
17	0	0	0	0			17	0	0	0	0.0327	0	0.0684	0	0						17.5	0	0	0
18	0	0.0003	0	0.0003			18	0	0	0	0.0332	0	0.0937	0	0						18.5	0	0	0
19	0	0.0015	0	0.0016			19	0	0	0	0.0424	0	0.0709	0	0						19.5	0	0	0
20	0.0002	0.0061	0.0002	0.007			20	0	0	0	0.0407	0	0.0376	0	0						20.5	0	0	0
21	0.0014	0.0163	0.001	0.0208			21	0	0	0	0.0253	0	0.0368	0	0						21.5	0	0	0
22	0.0059	0.0301	0.0048	0.0444			22	0	0	0	0.01	0	0.0663	0	0						22.5	0	0	0
23	0.0181	0.0391	0.0167	0.071			23	0	0	0	0.0025	0	0.1049	0	0.0002						23.5	0	0	0
24	0.0421	0.0402	0.0456	0.0922			24	0	0	0	0.0004	0	0.1353	0	0.001						24.5	0	0	0
25	0.0759	0.0425	0.099	0.1076			25	0.0002	0	0	0	0	0.1476	0	0.0044						25.5	0	0	0
26	0.1131	0.0566	0.1753	0.1187			26	0.0007	0	0	0	0	0.1385	0	0.0141						26.5	0	0	0
27	0.1536	0.0824	0.2604	0.1192			27	0.0023	0	0	0	0	0.1136	0	0.0373						27.5	0	0	0
28	0.2064	0.1136	0.335	0.1039			28	0.0063	0	0	0	0	0.086	0	0.0818						28.5	0	0	0
29	0.2755	0.1477	0.3918	0.0812			29	0.0137	0	0	0.0001	0	0.0654	0	0.1524						29.5	0	0	0
30	0.3496	0.1905	0.4453	0.0661			30	0.0247	0	0	0.0002	0	0.0518	0	0.2476						30.5	0	0	0
31	0.4129	0.2521	0.5216	0.0662			31	0.0366	0	0	0.0007	0.0001	0.0406	0	0.36						31.5	0	0	0
32	0.4632	0.338	0.6361	0.0766			32	0.0449	0	0	0.0019	0.0003	0.0302	0.0001	0.4817						32.5	0	0	0
33	0.5126	0.4425	0.7807	0.0876			33	0.0464	0	0	0.0045	0.0009	0.0229	0.0004	0.61						33.5	0	0	0
34	0.5756	0.552	0.9342	0.0935			34	0.0416	0	0	0.0094	0.0021	0.0202	0.0011	0.7503						34.5	0	0	0
35	0.658	0.6564	1.0797	0.0955			35	0.0344	0	0	0.0173	0.0045	0.0205	0.0026	0.9163						35.5	0	0	0
36	0.7575	0.7566	1.2131	0.0991			36	0.0287	0	0	0.0284	0.0083	0.0207	0.0053	1.1211						36.5	0	0	0
37	0.868	0.8606	1.3397	0.109			37	0.0259	0	0	0.0416	0.0134	0.0187	0.0096	1.3665						37.5	0	0	0
38	0.9841	0.9778	1.4684	0.1269			38	0.025	0	0	0.0549	0.0188	0.0147	0.015	1.6425						38.5	0	0	0
39	1.1014	1.113	1.6059	0.1513			39	0.0247	0	0	0.0661	0.0231	0.0101	0.0208	1.9344						39.5	0	0	0
40	1.2172	1.2657	1.7567	0.1797			40	0.025	0	0	0.0732	0.0247	0.0067	0.0252	2.2383						40.5	0	1	0
41	1.331	1.4296	1.9237	0.2093			41	0.0269	0	0	0.0757	0.0233	0.0054	0.0269	2.5689						41.5	0	3	0
42	1.4454	1.5926	2.107	0.2375			42	0.0313	0	0	0.074	0.0193	0.0065	0.0252	2.9552						42.5	0	6	0
43	1.5685	1.7419	2.3051	0.2638			43	0.0384	0	0	0.0701	0.0143	0.0099	0.0208	3.4302						43.5	0	14	0
44	1.712	1.868	2.5134	0.2904			44	0.0473	0	0	0.0664	0.0101	0.0153	0.015	4.011						44.5	0	28	0
45	1.8865	1.9705	2.7246	0.3215			45	0.0568	0	0	0.065	0.0076	0.022	0.0096	4.6861						45.5	0	55	0
46	2.0947	2.0601	2.9335	0.3607			46	0.0657	0	0	0.0674	0.007	0.029	0.0053	5.4175						46.5	0	104	0
47	2.3288	2.1554	3.1392	0.4077			47	0.0735	0	0	0.0739	0.008	0.035	0.0026	6.1534						47.5	0	191	0
48	2.5728	2.2743	3.3454	0.457			48	0.0802	0	0	0.0834	0.0098	0.0387	0.0011	6.8425						48.5	0	343	3
49	2.8115	2.4287	3.5611	0.5001			49	0.0867	0	0	0.0943	0.0118	0.0394	0.0005	7.4545						49.5	0	598	7
50	3.0364	2.6192	3.7946	0.5294			50	0.0939	0	0.0001	0.1046	0.0133	0.0373	0.0002	7.9821						50.5	0	1018	20
51	3.2489	2.838	4.0515	0.5412			51	0.103	0	0.0002	0.1125	0.0139	0.0334	0.0002	8.4442						51.5	0	1691	50
52	3.4565	3.0736	4.332	0.5374			52	0.1147	0	0.0004	0.1167	0.0133	0.0292	0.0003	8.8777						52.5	0	2748	120
53	3.6671	3.3146	4.63	0.5245			53	0.1295	0.0001	0.0008	0.117	0.0117	0.0263	0.0005	9.3228						53.5	0	4374	273
54	3.8857	3.5548	4.9386	0.5114			54	0.147	0.0001	0.0015	0.114	0.0095	0.0256	0.001	9.8157						54.5	0	6827	592
55	4.1139	3.7923	5.2515	0.5067			55	0.1669	0.0002	0.0026	0.1095	0.0071	0.0274	0.0017	10.3779						55.5	0	10464	1221
56	4.3498	4.0279	5.5659	0.5161			56	0.1888	0.0005	0.0044	0.1056	0.0049	0.0312	0.0029	11.0124						56.5	0	15765	2402
57	4.5919	4.2651	5.8833	0.5415			57	0.2123	0.0008	0.007	0.1048	0.0032	0.0361	0.0048	11.7122						57.5	0	23371	4521
58	4.8403	4.5079	6.2079	0.5806			58	0.2373	0.0014	0.0106	0.1089	0.0021	0.0409	0.0073	12.4647						58.5	0	34119	8163
59	5.0958	4.7592	6.5435	0.6283			59	0.2635	0.0024	0.0153	0.1191	0.0016	0.0446	0.0107	13.256						59.5	0	49091	14171
60	5.3609	5.022	6.8934	0.6781			60	0.2908	0.0039	0.0211	0.1351	0.0015	0.0465	0.0149	14.0763						60.5	0	69666	23715
61	5.6371	5.2967	7.2566	0.7238			61	0.3186	0.0059	0.0278	0.1563	0.002	0.0465	0.0197	14.9146						61.5	0	97568	38351
62	5.9266	5.5824	7.6314	0.761			62	0.3455	0.0087	0.0352	0.181	0.0029	0.0451	0.0247	15.7615						62.5	0	134930	60073
63	6.2311	5.8766	8.0141	0.7872			63	0.3698	0.0123	0.043	0.2074	0.0043	0.0428	0.0295	16.6048						63.5	0	184346	91357
64	6.5521	6.1745	8.4009	0.8018			64	0.3896	0.0166	0.0506	0.234	0.0062	0.0408	0.0335	17.4309						64.5	0	248927	135186
65	6.8918	6.4717	8.7895	0.8057			65	0.4032	0.0218	0.0578	0.2594	0.0087	0.0401	0.0361	18.2304						65.5	2	332344	195057
66	7.2527	6.7641	9.1798	0.8008			66	0.4099	0.0278	0.0643	0.2831	0.0118	0.0418	0.0371	18.9992						66.5	7	438864	274976
67	7.6348	7.0479	9.5705	0.7888			67	0.4099	0.0344	0.07	0.3048	0.0154	0.0468	0.0362	19.7362						67.5	22	573365	379436
68	8.0381	7.3222	9.9621	0.7723			68	0.4047	0.0415	0.0749	0.3249	0.0194	0.0556	0.0337	20.4484						68.5	60	741334	513375
69	8.4606	7.5885	10.3551	0.7539			69	0.3967	0.0492	0.079	0.3442	0.0236	0.069	0.0299	21.1447						69.5	156	948843	682128
70	8.8965	7.849	10.7475	0.7364			70	0.3883	0.0575	0.0826	0.3634	0.0279	0.087	0.0253	21.8313						70.5	385	1202495	891356
71	9.3411	8.11	11.1394	0.7224			71	0.3819	0.0664	0.0857	0.3837	0.032	0.1096	0.0207	22.5139						71.5	904	1509346	1146957
72	9.7863	8.3758	11.5282	0.7141			72	0.3788	0.0762	0.0885	0.4058	0.0358	0.1361	0.0164	23.1907						72.5	2019	1876804	1454966
73	10.2265	8.6528	11.9138	0.7126			73	0.3796	0.0868	0.0909	0.4305	0.0391	0.1658	0.013	23.8584						73.5	4301	2312508	1821429
74	10.657	8.946	12.2967	0.7183			74	0.3836	0.0981	0.0931	0.4587	0.042	0.197	0.0107	24.5103						74.5	8753	2824179	2252268
75	11.0734	9.2583	12.6769	0.7301			75	0.3897	0.1101	0.0952	0.4908	0.0446	0.2284	0.0095	25.1379						75.5	17040	3419469	2753140
76	11.4753	9.5917	13.0561	0.7464			76	0.3968	0.1221	0.0972	0.5272	0.0469	0.2582	0.0094	25.7357						76.5	31789	4105791	3329299
77	11.8639	9.946	13.4352	0.7651			77	0.404	0.1336	0.0994	0.5678	0.0492	0.2849	0.0104	26.2998						77.5	56921	4890142	3985480
78	12.2404	10.3188	13.8142	0.7842			78	0.4109	0.1438	0.1019	0.6121	0.0515	0.3075	0.0122	26.8273						78.5	97987	5778919	4725829
79	12.6084	10.7075	14.1935	0.8023			79	0.418	0.152	0.1049	0.6592	0.054	0.3256	0.0147	27.3201						79.5	162441	6777723	5553881
80	12.9719	11.109	14.5731	0.8184			80	0.4264	0.1577	0.1086	0.7077	0.057	0.3392	0.0178	27.7799						80.5	259763	7891151	6472609
81	13.3333	11.5183	14.9521	0.8324			81	0.4376	0.1603	0.113	0.7558	0.0603	0.3491	0.0212	28.2083						81.5	401379	9122575	7484547
82	13.6952	11.9306	15.3301	0.8449			82	0.4531	0.1599	0.1182	0.8019	0.0642	0.3564	0.0248	28.6063						82.5	600308	10473893	8591973
83	14.0585	12.3401	15.7077	0.8565			83	0.4744	0.1565	0.124	0.844	0.0684	0.3624	0.0285	28.9731						83.5	870543	11945274	9797132
84	14.4246	12.7416	16.0865	0.868			84	0.5025	0.1507	0.1305	0.8809	0.073	0.3684	0.032	29.309						84.5	1226201	13534882	11102458
85	14.794	13.1299	16.4698	0.8798			85	0.5379	0.1429	0.1376	0.9116	0.0778	0.3753	0.0353	29.6136						85.5	1680540	15238592	12510760
86	15.165	13.4985	16.8595	0.8916			86	0.58	0.1339	0.145	0.9358	0.0827	0.384	0.0382	29.884						86.5	2244967	17049729	14025294
87	15.5364	13.8435	17.2585	0.9029			87	0.6282	0.1244	0.1529	0.9536	0.0877	0.3947	0.0409	30.1219						87.5	2928163	18958832	15649685
88	15.9065	14.1618	17.6692	0.9129			88	0.6811	0.1148	0.1609	0.9654	0.0925	0.4076	0.0431	30.3313						88.5	3735454	20953486	17387634
89	16.2717	14.451	18.0904	0.9201			89	0.7369	0.1056	0.1693	0.972	0.0974	0.4222	0.0451	30.5156						89.5	4668487	23018254	19242367
90	16.6288	14.7117	18.5209	0.9232			90	0.7939	0.0971	0.1777	0.9742	0.1022	0.438	0.0469	30.6837						90.5	5725241	25134730	21215809
91	16.9741	14.9447	18.9555	0.9213			91	0.8504	0.0896	0.1861	0.9724	0.1071	0.4545	0.0488	30.8447						91.5	6900342	27281755	23307480
92	17.3032	15.1526	19.3873	0.9137			92	0.9046	0.0831	0.1944	0.9673	0.1123	0.471	0.0508	31.0087						92.5	8185616	29435806	25513152
93	17.6124	15.3399	19.8087	0.9002			93	0.955	0.0777	0.2024	0.9591	0.1178	0.4868	0.0534	31.1877						93.5	9570785	31571563	27823341
94	17.8984	15.5112	20.2105	0.8809			94	1.0004	0.0733	0.2096	0.9483	0.1238	0.5015	0.0566	31.3908						94.5	11044228	33662655	30221783
95	18.159	15.6719	20.5847	0.8564			95	1.0399	0.0701	0.216	0.9352	0.1304	0.5145	0.0607	31.6273						95.5	12593703	35682541	32684067
96	18.3926	15.8277	20.9234	0.8274			96	1.0728	0.0679	0.2211	0.9202	0.1374	0.5257	0.0659	31.9017						96.5	14206983	37605484	35176679
97	18.5985	15.9837	21.2208	0.7948			97	1.0988	0.0667	0.2248	0.904	0.1447	0.5349	0.0722	32.2158						97.5	15872367	39407568	37656725
98	18.7776	16.1452	21.4731	0.7596			98	1.1181	0.0665	0.227	0.8874	0.1522	0.542	0.0797	32.5685						98.5	17579032	41067667	40072582
99	18.9317	16.3162	21.6793	0.7225			99	1.1313	0.0672	0.2275	0.8714	0.1596	0.5469	0.0883	32.9555						99.5	19317247	42568311	42365686
100	19.063	16.4997	21.8402	0.6844			100	1.1397	0.0687	0.2264	0.8569	0.1665	0.5499	0.098	33.3689						100.5	21078442	43896384	44473501
101	19.1736	16.6966	21.9572	0.6459			101	1.1448	0.071	0.2238	0.8448	0.1727	0.5509	0.1087	33.7984						101.5	22855160	45043585	46333546
102	19.2665	16.9073	22.0348	0.6077			102	1.1484	0.0739	0.2198	0.8359	0.178	0.5499	0.1199	34.234						102.5	24640915	46006649	47888148
103	19.3433	17.1295	22.0769	0.5704			103	1.1528	0.0774	0.2146	0.8308	0.1822	0.547	0.1316	34.6638						103.5	26429968	46787291	49089354
104	19.4068	17.3603	22.0897	0.5348			104	1.16	0.0814	0.2085	0.8296	0.1851	0.5421	0.1433	35.0778						104.5	28217053	47391910	49903381
105	19.4569	17.594	22.0766	0.5013			105	1.1718	0.0859	0.2018	0.8322	0.1868	0.5354	0.1549	35.4637						105.5	29997058	47831074	50313922
106	19.494	17.8254	22.0429	0.4707			106	1.1893	0.0909	0.1946	0.838	0.1874	0.527	0.1659	35.8133						106.5	31764691	48118837	50323811
107	19.5179	18.0479	21.9927	0.4435			107	1.2133	0.0963	0.1874	0.8464	0.187	0.5171	0.1762	36.1189						107.5	33514137	48271954	49954785
108	19.5269	18.2551	21.9297	0.4199			108	1.2435	0.1022	0.1803	0.8564	0.1857	0.5061	0.1857	36.3735						108.5	35238733	48309042	49245398
109	19.5194	18.4413	21.8573	0.4003			109	1.2789	0.1086	0.1737	0.867	0.1838	0.4944	0.1942	36.5738						109.5	36930674	48249753	48247449
110	19.4928	18.601	21.7778	0.3845			110	1.3178	0.1158	0.1677	0.8771	0.1814	0.4824	0.2018	36.7161						110.5	38580776	48113998	47021485
111	19.4451	18.7304	21.6934	0.3723			111	1.358	0.1238	0.1626	0.8857	0.1787	0.4707	0.2085	36.7991						111.5	40178311	47921259	45632021
112	19.3743	18.8274	21.6059	0.3633			112	1.3969	0.133	0.1586	0.8921	0.1758	0.4601	0.2146	36.8239						112.5	41710951	47690020	44143087
113	19.2792	18.8911	21.5167	0.3569			113	1.432	0.1434	0.156	0.8956	0.1728	0.4506	0.2202	36.7937						113.5	43164827	47437312	42614549
114	19.159	18.9218	21.4268	0.3526			114	1.4607	0.1553	0.1549	0.8958	0.1697	0.443	0.2257	36.712						114.5	44524726	47178388	41099450
115	19.0138	18.9203	21.3362	0.3493			115	1.4811	0.1689	0.1553	0.8925	0.1666	0.4373	0.2314	36.5836						115.5	45774450	46926503	39642436
116	18.8447	18.889	21.2454	0.3465			116	1.4915	0.1842	0.1574	0.8858	0.1634	0.4339	0.2376	36.4158						116.5	46897305	46692806	38279156
117	18.654	18.8307	21.1538	0.3433			117	1.4912	0.2014	0.1611	0.8759	0.1601	0.4327	0.2446	36.2159						117.5	47876747	46486310	37036436
118	18.4445	18.7485	21.061	0.3393			118	1.4798	0.2204	0.1663	0.863	0.1567	0.4336	0.2526	35.9924						118.5	48697120	46313929	35933002
119	18.2203	18.6453	20.9666	0.3341			119	1.4579	0.2412	0.1728	0.8475	0.1532	0.4364	0.2617	35.753						119.5	49344471	46180568	34980487
120	17.9845	18.523	20.8688	0.3273			120	1.4262	0.2635	0.1804	0.8298	0.1496	0.4408	0.2718	35.5045						120.5	49807372	46089252	34184569
121	17.7417	18.3842	20.7669	0.3188			121	1.386	0.287	0.1888	0.8105	0.1459	0.4462	0.2827	35.2549						121.5	50077685	46041275	33546062
122	17.4956	18.2297	20.6597	0.3087			122	1.339	0.3115	0.1977	0.79	0.1421	0.4524	0.2942	35.0093						122.5	50151219	46036370	33061895
123	17.2509	18.0611	20.5468	0.2972			123	1.2869	0.3363	0.2067	0.7688	0.1382	0.459	0.3058	34.7734						123.5	50028195	46072878	32725918
124	17.01	17.8783	20.4267	0.2845			124	1.2313	0.3612	0.2154	0.7472	0.1344	0.4655	0.317	34.5497						124.5	49713496	46147931	32529545
125	16.776	17.6813	20.2984	0.271			125	1.1739	0.3854	0.2236	0.7257	0.1308	0.4717	0.3272	34.34						125.5	49216654	46257625	32462230
126	16.5511	17.4699	20.1613	0.2571			126	1.1159	0.4085	0.231	0.7047	0.1273	0.4774	0.3358	34.1452						126.5	48551577	46397198	32511820
127	16.3367	17.2438	20.0143	0.243			127	1.0588	0.43	0.2373	0.6844	0.1241	0.4825	0.3423	33.9642						127.5	47736049	46561190	32664815
128	16.134	17.0028	19.8573	0.2292			128	1.0036	0.4492	0.2424	0.6653	0.1211	0.4871	0.3461	33.7963						128.5	46791017	46743611	32906574
129	15.9424	16.7467	19.6883	0.2159			129	0.9508	0.4658	0.2462	0.6476	0.1184	0.4912	0.3468	33.6378						129.5	45739751	46938086	33221496
130	15.7619	16.4758	19.5065	0.2033			130	0.901	0.4792	0.2487	0.6314	0.116	0.4952	0.3443	33.485						130.5	44606936	47138000	33593215
131	15.5912	16.1908	19.3109	0.1916			131	0.8545	0.4893	0.2499	0.6171	0.1139	0.4994	0.3383	33.335						131.5	43417760	47336622	34004804
132	15.4292	15.8933	19.1003	0.1807			132	0.8115	0.4958	0.25	0.6046	0.1121	0.504	0.3289	33.1839						132.5	42197068	47527221	34439018
133	15.2744	15.5855	18.8738	0.1708			133	0.7722	0.4985	0.2491	0.594	0.1106	0.5097	0.3163	33.0284						133.5	40968638	47703169	34878565
134	15.1243	15.2688	18.6296	0.1617			134	0.7364	0.4976	0.2473	0.5854	0.1094	0.5167	0.3007	32.8637						134.5	39754592	47858021	35306399
135	14.9775	14.9468	18.3673	0.1535			135	0.7041	0.4931	0.2448	0.5784	0.1084	0.5254	0.2827	32.6873						135.5	38574987	47985594	35706023
136	14.8319	14.6221	18.0864	0.1459			136	0.6751	0.4853	0.2417	0.5731	0.1075	0.5361	0.2627	32.4959						136.5	37447564	48080018	36061784
137	14.6859	14.2981	17.7868	0.1391			137	0.6492	0.4744	0.2384	0.5691	0.1069	0.549	0.2413	32.2877						137.5	36387657	48135784	36359147
138	14.5383	13.9789	17.4692	0.1327			138	0.6263	0.461	0.2348	0.5662	0.1064	0.5643	0.2191	32.0618						138.5	35408227	48147783	36584930
139	14.3872	13.667	17.1338	0.1269			139	0.6061	0.4454	0.2312	0.5639	0.1061	0.5818	0.1966	31.8159						139.5	34520007	48111331	36727502
140	14.2322	13.3658	16.7825	0.1216			140	0.5883	0.4281	0.2276	0.5619	0.1059	0.6014	0.1744	31.5497						140.5	33731724	48022193	36776923
141	14.0728	13.0779	16.417	0.1169			141	0.5727	0.4097	0.2241	0.5597	0.106	0.6228	0.153	31.2635						141.5	33050361	47876604	36725042
142	13.9091	12.8059	16.0401	0.1126			142	0.5591	0.3904	0.2209	0.5572	0.1062	0.6455	0.1328	30.9585						142.5	32481450	47671287	36565555
143	13.7403	12.551	15.6541	0.109			143	0.5472	0.3709	0.218	0.5539	0.1066	0.669	0.114	30.6344						143.5	32029359	47403469	36294025
144	13.5674	12.3144	15.2619	0.1061			144	0.5366	0.3514	0.2155	0.5495	0.1073	0.6925	0.097	30.2931						144.5	31697569	47070906	35907883
145	13.3906	12.0962	14.8671	0.1039			145	0.5271	0.3323	0.2133	0.5437	0.1082	0.7154	0.0819	29.936						145.5	31488918	46671896	35406414
146	13.2107	11.8967	14.4727	0.1026			146	0.5184	0.3139	0.2116	0.5365	0.1093	0.7367	0.0686	29.5657						146.5	31405818	46205306	34790731
147	13.0286	11.715	14.082	0.1021			147	0.5106	0.2962	0.2104	0.5277	0.1108	0.7558	0.0572	29.1842						147.5	31450418	45670583	34063746
148	12.8441	11.5495	13.6975	0.1027			148	0.5032	0.2795	0.2097	0.5173	0.1126	0.7719	0.0477	28.7929						148.5	31624733	45067777	33230132
149	12.658	11.3984	13.3222	0.1042			149	0.496	0.2638	0.2094	0.5054	0.1147	0.7842	0.0398	28.3943						149.5	31930721	44397542	32296265
150	12.4707	11.2598	12.9583	0.1068			150	0.4891	0.2492	0.2097	0.492	0.117	0.7921	0.0334	27.9909						150.5	32370308	43661151	31270150
151	12.2823	11.1316	12.6077	0.1104			151	0.4821	0.2355	0.2106	0.4775	0.1198	0.7953	0.0284	27.5848						151.5	32945381	42860480	30161313
152	12.0932	11.0115	12.2722	0.115			152	0.4752	0.2228	0.2119	0.4618	0.1229	0.7932	0.0246	27.1785						152.5	33657712	41998004	28980654
153	11.9024	10.897	11.952	0.1205			153	0.4681	0.2109	0.2136	0.4455	0.1262	0.7858	0.0218	26.7731						153.5	34508853	41076764	27740245
154	11.71	10.7862	11.648	0.1269			154	0.4609	0.1999	0.2157	0.4286	0.1299	0.7731	0.0198	26.3711						154.5	35499981	40100338	26453092
155	11.5154	10.6767	11.3601	0.1339			155	0.4536	0.1895	0.218	0.4114	0.1338	0.7551	0.0185	25.9736						155.5	36631695	39072792	25132839
156	11.318	10.5672	11.0881	0.1416			156	0.4462	0.1798	0.2206	0.3944	0.1379	0.7323	0.0176	25.5821						156.5	37903783	37998628	23793444
157	11.1177	10.4564	10.8314	0.1498			157	0.4386	0.1707	0.2232	0.3776	0.1421	0.705	0.0172	25.1982						157.5	39314951	36882721	22448827
158	10.9134	10.3423	10.5885	0.1583			158	0.4307	0.1621	0.2258	0.3614	0.1464	0.6738	0.0171	24.8216						158.5	40862532	35730256	21112511
159	10.7049	10.2243	10.3582	0.167			159	0.4228	0.1539	0.2282	0.3459	0.1506	0.6394	0.0172	24.4533						159.5	42542182	34546651	19797282
160	10.4919	10.1017	10.1393	0.1758			160	0.4146	0.1461	0.2303	0.3313	0.1548	0.6024	0.0173	24.0932						160.5	44347574	33337490	18514878
161	10.2745	9.9741	9.9305	0.1845			161	0.4061	0.1387	0.2319	0.3177	0.1588	0.5636	0.0176	23.7422						161.5	46270121	32108452	17275733
162	10.0525	9.8407	9.7299	0.193			162	0.3973	0.1316	0.233	0.3053	0.1624	0.5237	0.0179	23.399						162.5	48298727	30865240	16088782
163	9.8259	9.7017	9.5361	0.2011			163	0.3881	0.1249	0.2335	0.294	0.1657	0.4835	0.0181	23.0636						163.5	50419610	29613517	14961340
164	9.5957	9.5569	9.3476	0.2089			164	0.3786	0.1184	0.2333	0.2839	0.1686	0.4435	0.0184	22.7354						164.5	52616199	28358848	13899059
165	9.3622	9.4066	9.1633	0.2161			165	0.3685	0.1122	0.2323	0.2751	0.1708	0.4043	0.0186	22.4141						165.5	54869146	27106641	12905949
166	9.1264	9.2509	8.9824	0.2227			166	0.358	0.1063	0.2304	0.2675	0.1725	0.3665	0.0187	22.0995						166.5	57156450	25862106	11984472
167	8.8889	9.0896	8.8034	0.2287			167	0.347	0.1007	0.2277	0.2611	0.1735	0.3304	0.0187	21.7902						167.5	59453717	24630207	11135677
168	8.651	8.9233	8.6256	0.234			168	0.3354	0.0954	0.2241	0.2558	0.1737	0.2964	0.0187	21.4863						168.5	61734556	23415628	10359381
169	8.4136	8.7522	8.4488	0.2385			169	0.3234	0.0903	0.2196	0.2516	0.1732	0.2646	0.0187	21.1873						169.5	63971112	22222741	9654364
170	8.1777	8.5769	8.2724	0.2422			170	0.3109	0.0854	0.2143	0.2485	0.1719	0.2353	0.0186	20.8933						170.5	66134706	21055583	9018583
171	7.9448	8.3977	8.0965	0.2451			171	0.2979	0.0807	0.2082	0.2463	0.1698	0.2085	0.0185	20.6046						171.5	68196571	19917832	8449370
172	7.7155	8.2146	7.9206	0.2471			172	0.2845	0.0763	0.2014	0.2451	0.167	0.1842	0.0184	20.3201						172.5	70128648	18812791	7943633
173	7.4908	8.0283	7.7449	0.2483			173	0.2708	0.0721	0.194	0.2446	0.1634	0.1624	0.0182	20.0409						173.5	71904388	17743376	7498019
174	7.2716	7.8394	7.5699	0.2487			174	0.2568	0.068	0.186	0.245	0.1591	0.1429	0.018	19.7669						174.5	73499532	16712109	7109071
175	7.0587	7.6482	7.3957	0.2482			175	0.2427	0.0641	0.1777	0.246	0.1542	0.1256	0.0178	19.4983						175.5	74892819	15721109	6773345
176	6.853	7.4556	7.2232	0.247			176	0.2286	0.0604	0.169	0.2478	0.1487	0.1103	0.0176	19.2363						176.5	76066569	14772097	6487512
177	6.6544	7.2619	7.0521	0.2449			177	0.2145	0.0568	0.1601	0.25	0.1428	0.097	0.0174	18.9802						177.5	77007132	13866398	6248421
178	6.4635	7.0678	6.8831	0.2423			178	0.2005	0.0533	0.1511	0.2528	0.1364	0.0853	0.0172	18.7307						178.5	77705157	13004947	6053153
179	6.2806	6.8739	6.7167	0.2388			179	0.1868	0.05	0.1421	0.2559	0.1297	0.0752	0.017	18.4886						179.5	78155683	12188307	5899043
180	6.1058	6.6811	6.5538	0.2348			180	0.1734	0.0468	0.1333	0.2595	0.1228	0.0665	0.0167	18.2541						180.5	78358053	11416678	5783687
181	5.9387	6.4897	6.3941	0.2303			181	0.1604	0.0437	0.1247	0.2633	0.1157	0.0591	0.0165	18.0269						181.5	78315653	10689929	5704930
182	5.7794	6.3006	6.2383	0.2253			182	0.1479	0.0407	0.1164	0.2673	0.1086	0.0527	0.0162	17.8073						182.5	78035521	10007612	5660843
183	5.6279	6.1144	6.0867	0.22			183	0.136	0.0378	0.1086	0.2715	0.1015	0.0472	0.0159	17.5956						183.5	77527836	9368997	5649676
184	5.4836	5.9319	5.9394	0.2145			184	0.1246	0.0349	0.1012	0.2757	0.0944	0.0426	0.0156	17.3916						184.5	76805334	8773103	5669808
185	5.3465	5.7537	5.797	0.2089			185	0.1138	0.0322	0.0944	0.28	0.0875	0.0388	0.0153	17.1955						185.5	75882685	8218726	5719679
186	5.2158	5.58	5.659	0.2032			186	0.1037	0.0296	0.0881	0.2842	0.0808	0.0356	0.0149	17.0063						186.5	74775869	7704477	5797709
187	5.0912	5.4117	5.5256	0.1977			187	0.0943	0.0271	0.0825	0.2884	0.0744	0.0329	0.0145	16.8239						187.5	73501573	7228818	5902212
188	4.9725	5.249	5.3969	0.1925			188	0.0855	0.0247	0.0774	0.2924	0.0682	0.0308	0.014	16.6477						188.5	72076652	6790089	6031293
189	4.8591	5.0924	5.2725	0.1876			189	0.0774	0.0225	0.073	0.2963	0.0623	0.0291	0.0135	16.4773						189.5	70517652	6386547	6182746
190	4.7507	4.9425	5.1525	0.1832			190	0.07	0.0203	0.0693	0.2999	0.0568	0.0278	0.013	16.3125						190.5	68840431	6016394	6353950
191	4.6467	4.7992	5.0362	0.1794			191	0.0632	0.0183	0.0661	0.3032	0.0515	0.0268	0.0124	16.1516						191.5	67059860	5677805	6541759
192	4.5467	4.6626	4.9237	0.1763			192	0.057	0.0164	0.0636	0.3063	0.0467	0.0262	0.0118	15.9944						192.5	65189629	5368954	6742417
193	4.4503	4.5328	4.8145	0.174			193	0.0513	0.0146	0.0616	0.3091	0.0421	0.0257	0.0111	15.84						193.5	63242134	5088035	6951486
194	4.3573	4.4099	4.7082	0.1726			194	0.0462	0.0129	0.06	0.3116	0.038	0.0257	0.0105	15.6873						194.5	61228452	4833280	7163806
195	4.2674	4.2941	4.6048	0.172			195	0.0417	0.0114	0.059	0.3138	0.0341	0.0259	0.0098	15.5361						195.5	59158383	4602979	7373500
196	4.1799	4.1848	4.5035	0.1723			196	0.0376	0.01	0.0583	0.3158	0.0306	0.0263	0.0091	15.3846						196.5	57040559	4395484	7574030
197	4.0949	4.0817	4.4043	0.1736			197	0.034	0.0087	0.0579	0.3174	0.0273	0.0268	0.0084	15.2321						197.5	54882593	4209226	7758320
198	4.012	3.9848	4.3068	0.1758			198	0.0307	0.0075	0.0579	0.3188	0.0244	0.0276	0.0077	15.0777						198.5	52691270	4042716	7918940
199	3.931	3.8937	4.2109	0.1788			199	0.0279	0.0065	0.058	0.32	0.0217	0.0285	0.0071	14.9208						199.5	50472751	3894548	8048363
200	3.8515	3.8078	4.1162	0.1828			200	0.0253	0.0055	0.0584	0.3209	0.0193	0.0295	0.0064	14.7598						200.5	48232798	3763404	8139281
201	3.7736	3.7265	4.0224	0.1875			201	0.0231	0.0047	0.0588	0.3217	0.0171	0.0307	0.0058	14.5943						201.5	45976983	3648049	8184959
202	3.6968	3.6494	3.9295	0.1929			202	0.0211	0.004	0.0593	0.3223	0.0151	0.0319	0.0052	14.4235						202.5	43710893	3547331	8179623
203	3.6215	3.576	3.8375	0.1989			203	0.0194	0.0033	0.0598	0.3228	0.0134	0.0333	0.0046	14.2465						203.5	41440305	3460174	8118828
204	3.5473	3.5058	3.7464	0.2054			204	0.0179	0.0028	0.0603	0.3232	0.0118	0.0347	0.0041	14.0632						204.5	39171333	3385576	7999789
205	3.4739	3.4379	3.6559	0.2123			205	0.0165	0.0023	0.0607	0.3234	0.0103	0.0363	0.0036	13.8724						205.5	36910531	3322600	7821641
206	3.4013	3.3721	3.5661	0.2194			206	0.0153	0.0019	0.061	0.3237	0.0091	0.0378	0.0032	13.6742						206.5	34664951	3270368	7585587
207	3.3295	3.3077	3.477	0.2267			207	0.0142	0.0016	0.0612	0.3239	0.0079	0.0395	0.0027	13.468						207.5	32442153	3228058	7294919
208	3.2585	3.2441	3.3887	0.234			208	0.0133	0.0013	0.0612	0.3242	0.0069	0.0411	0.0024	13.2537						208.5	30250163	3194888	6954908
209	3.1882	3.1812	3.3016	0.2413			209	0.0125	0.001	0.0612	0.3244	0.006	0.0428	0.002	13.0316						209.5	28097386	3170117	6572553
210	3.1183	3.1183	3.2153	0.2483			210	0.0117	0.0008	0.061	0.3248	0.0052	0.0445	0.0017	12.8012						210.5	25992473	3153035	6156220
211	3.0489	3.0551	3.1301	0.255			211	0.0111	0.0007	0.0606	0.3252	0.0045	0.0462	0.0015	12.5634						211.5	23944144	3142954	5715192
212	2.98	2.9915	3.0461	0.2612			212	0.0105	0.0005	0.0601	0.3257	0.0039	0.0479	0.0012	12.3183						212.5	21960994	3139206	5259172
213	2.9115	2.9271	2.9633	0.267			213	0.0099	0.0004	0.0595	0.3262	0.0034	0.0495	0.001	12.0664						213.5	20051275	3141134	4797791
214	2.8434	2.8621	2.882	0.2721			214	0.0095	0.0003	0.0587	0.3269	0.0029	0.0512	0.0009	11.8087						214.5	18222668	3148090	4340141
215	2.7754	2.7962	2.8019	0.2766			215	0.009	0.0002	0.0579	0.3278	0.0025	0.0528	0.0007	11.5453						215.5	16482077	3159428	3894392
216	2.7077	2.7293	2.7233	0.2804			216	0.0087	0.0002	0.057	0.3287	0.0021	0.0544	0.0006	11.2774						216.5	14835424	3174505	3467497
217	2.6401	2.6616	2.6463	0.2835			217	0.0083	0.0001	0.0561	0.3298	0.0018	0.0559	0.0005	11.006						217.5	13287492	3192677	3065013
218	2.5728	2.5934	2.5709	0.2858			218	0.0081	0.0001	0.0551	0.331	0.0015	0.0573	0.0004	10.7319						218.5	11841794	3213297	2691027
219	2.5055	2.5245	2.4969	0.2873			219	0.0078	0.0001	0.0541	0.3324	0.0013	0.0587	0.0003	10.456						219.5	10500502	3235719	2348186
220	2.4381	2.4554	2.4244	0.2881			220	0.0076	0.0001	0.0532	0.3339	0.0011	0.0601	0.0002	10.1794						220.5	9264411	3259296	2037803
221	2.3709	2.3864	2.3534	0.2882			221	0.0075	0	0.0523	0.3355	0.0009	0.0614	0.0002	9.9031						221.5	8132967	3283387	1760027
222	2.3035	2.3176	2.2839	0.2876			222	0.0074	0	0.0515	0.3372	0.0007	0.0625	0.0002	9.6279						222.5	7104330	3307355	1514051
223	2.2362	2.2494	2.2159	0.2863			223	0.0074	0	0.0507	0.339	0.0006	0.0636	0.0001	9.3554						223.5	6175490	3330575	1298322
224	2.1688	2.182	2.1492	0.2844			224	0.0075	0	0.0501	0.3409	0.0005	0.0647	0.0001	9.0858						224.5	5342404	3352440	1110763
225	2.1014	2.1159	2.0838	0.2819			225	0.0076	0	0.0496	0.3429	0.0004	0.0656	0.0001	8.8202						225.5	4600168	3372363	948964
226	2.034	2.0513	2.0197	0.279			226	0.0077	0	0.0493	0.3449	0.0003	0.0664	0.0001	8.5595						226.5	3943203	3389783	810350
227	1.9666	1.9886	1.9568	0.2756			227	0.008	0	0.0491	0.347	0.0003	0.0671	0	8.3043						227.5	3365437	3404175	692317
228	1.8995	1.9279	1.8952	0.2719			228	0.0082	0	0.0491	0.3491	0.0002	0.0677	0	8.0555						228.5	2860493	3415051	592335
229	1.8324	1.8694	1.8345	0.2678			229	0.0086	0	0.0492	0.3512	0.0002	0.0682	0	7.8134						229.5	2421859	3421965	508025
230	1.7657	1.8135	1.7749	0.2635			230	0.009	0	0.0495	0.3532	0.0001	0.0686	0	7.5784						230.5	2043047	3424522	437200
231	1.6994	1.7604	1.7163	0.259			231	0.0095	0	0.05	0.3551	0.0001	0.0689	0	7.351						231.5	1717723	3422375	377897
232	1.6336	1.7101	1.6588	0.2542			232	0.01	0	0.0507	0.357	0.0001	0.069	0	7.1318						232.5	1439819	3415235	328377
233	1.5684	1.6629	1.6022	0.2494			233	0.0107	0	0.0515	0.3587	0.0001	0.069	0	6.921						233.5	1203614	3402867	287131
234	1.5039	1.6187	1.5466	0.2445			234	0.0113	0	0.0525	0.3603	0.0001	0.0688	0	6.7182						234.5	1003795	3385091	252856
235	1.4404	1.5777	1.4919	0.2395			235	0.0121	0	0.0537	0.3617	0	0.0686	0	6.5238						235.5	835497	3361788	224449
236	1.3779	1.5397	1.4383	0.2344			236	0.0128	0	0.0551	0.3628	0	0.0681	0	6.3379						236.5	694320	3332891	200980
237	1.3168	1.5049	1.3857	0.2293			237	0.0137	0	0.0566	0.3638	0	0.0676	0	6.1604						237.5	576326	3298388	181672
238	1.257	1.4731	1.3342	0.2242			238	0.0146	0	0.0582	0.3644	0	0.0669	0	5.9909						238.5	478033	3258319	165884
239	1.1987	1.4443	1.2837	0.219			239	0.0156	0	0.0599	0.3647	0	0.0661	0	5.8295						239.5	396392	3212768	153093
240	1.1422	1.4183	1.2344	0.2139			240	0.0166	0	0.0618	0.3648	0	0.0651	0	5.6757						240.5	328751	3161867	142873
241	1.0875	1.3949	1.1862	0.2086			241	0.0176	0	0.0638	0.3644	0	0.064	0	5.5295						241.5	272828	3105785	134884
242	1.0348	1.3743	1.1393	0.2034			242	0.0187	0	0.0659	0.3637	0	0.0627	0	5.3907						242.5	226675	3044728	128862
243	0.9841	1.3559	1.0936	0.1981			243	0.0198	0	0.0681	0.3626	0	0.0614	0	5.2585						243.5	188634	2978932	124604
244	0.9356	1.3399	1.0492	0.1927			244	0.0209	0	0.0703	0.3611	0	0.0599	0	5.1329						244.5	157311	2908662	121964
245	0.8894	1.3259	1.0062	0.1873			245	0.0221	0	0.0726	0.3591	0	0.0583	0	5.0134						245.5	131533	2834207	120846
246	0.8456	1.3137	0.9646	0.1818			246	0.0233	0	0.0749	0.3567	0.0001	0.0567	0	4.8998						246.5	110323	2755875	121197
247	0.8042	1.3031	0.9245	0.1763			247	0.0245	0	0.0772	0.3539	0.0001	0.0549	0	4.7917						247.5	92869	2673990	123008
248	0.7652	1.294	0.8858	0.1707			248	0.0257	0	0.0796	0.3506	0.0001	0.053	0	4.6885						248.5	78500	2588892	126308
249	0.7287	1.2861	0.8486	0.165			249	0.027	0	0.0819	0.3468	0.0001	0.0511	0	4.5899						249.5	66662	2500933	131166
250	0.6947	1.2793	0.813	0.1593			250	0.0282	0	0.0843	0.3426	0.0001	0.0491	0	4.4956						250.5	56899	2410473	137689
251	0.6632	1.2733	0.7788	0.1536			251	0.0294	0	0.0866	0.338	0.0001	0.0471	0	4.4051						251.5	48839	2317880	146024
252	0.6341	1.2681	0.7462	0.1478			252	0.0306	0	0.0889	0.3329	0.0001	0.0451	0	4.3183						252.5	42176	2223530	156357
253	0.6074	1.2633	0.7151	0.142			253	0.0318	0	0.0912	0.3274	0.0001	0.043	0	4.2345						253.5	36660	2127801	168917
254	0.583	1.2588	0.6855	0.1362			254	0.033	0	0.0934	0.3215	0.0002	0.0409	0	4.1537						254.5	32089	2031075	183971
255	0.5609	1.2545	0.6574	0.1305			255	0.0342	0	0.0955	0.3152	0.0002	0.0388	0	4.0753						255.5	28296	1933736	201829
256	0.541	1.2502	0.6307	0.1248			256	0.0353	0	0.0976	0.3085	0.0002	0.0368	0	3.9994						256.5	25147	1836168	222836
257	0.5232	1.2457	0.6054	0.1191			257	0.0364	0	0.0996	0.3015	0.0002	0.0348	0	3.9254						257.5	22532	1738753	247372
258	0.5074	1.2411	0.5815	0.1136			258	0.0374	0	0.1016	0.2942	0.0003	0.0328	0	3.8532						258.5	20363	1641869	275839
259	0.4935	1.236	0.5588	0.1081			259	0.0384	0	0.1034	0.2866	0.0003	0.0309	0	3.7824						259.5	18566	1545888	308647
260	0.4813	1.2306	0.5375	0.1028			260	0.0394	0	0.1052	0.2787	0.0004	0.029	0	3.7128						260.5	17085	1451175	346200
261	0.4708	1.2245	0.5173	0.0977			261	0.0403	0	0.1069	0.2707	0.0004	0.0272	0	3.6446						261.5	15871	1358083	388864
262	0.4619	1.2178	0.4981	0.0927			262	0.0411	0	0.1085	0.2624	0.0005	0.0255	0	3.5773						262.5	14887	1266950	436940
263	0.4543	1.2104	0.4801	0.0879			263	0.0419	0	0.11	0.254	0.0005	0.0239	0	3.5109						263.5	14104	1178100	490622
264	0.448	1.2022	0.463	0.0833			264	0.0426	0	0.1115	0.2455	0.0006	0.0223	0	3.4451						264.5	13498	1091833	549950
265	0.4429	1.1931	0.4468	0.0789			265	0.0432	0	0.1129	0.2369	0.0007	0.0209	0	3.38						265.5	13051	1008428	614761
266	0.4389	1.1834	0.4316	0.0748			266	0.0438	0	0.1142	0.2283	0.0007	0.0196	0	3.3156						266.5	12750	928139	684641
267	0.4358	1.1727	0.417	0.0708			267	0.0442	0	0.1155	0.2197	0.0008	0.0183	0	3.2515						267.5	12587	851187	758873
268	0.4335	1.1611	0.4032	0.0671			268	0.0446	0	0.1167	0.2111	0.0009	0.0172	0	3.1879						268.5	12557	777765	836401
269	0.432	1.1487	0.39	0.0636			269	0.0449	0	0.1179	0.2026	0.001	0.0162	0	3.1249						269.5	12659	708029	915806
270	0.431	1.1354	0.3774	0.0603			270	0.0451	0	0.119	0.1941	0.0011	0.0153	0	3.0622						270.5	12896	642104	995308
271	0.4306	1.1213	0.3653	0.0572			271	0.0453	0	0.1202	0.1858	0.0012	0.0145	0	3.0002						271.5	13273	580074	1072792
272	0.4306	1.1063	0.3538	0.0543			272	0.0453	0	0.1213	0.1777	0.0014	0.0138	0	2.9385						272.5	13802	521990	1145874
273	0.431	1.0905	0.3426	0.0516			273	0.0452	0	0.1225	0.1697	0.0015	0.0133	0	2.8772						273.5	14498	467864	1211991
274	0.4315	1.0739	0.3318	0.0491			274	0.0451	0	0.1236	0.162	0.0016	0.0128	0	2.8164						274.5	15379	417676	1268539
275	0.4323	1.0566	0.3214	0.0468			275	0.0448	0	0.1248	0.1544	0.0018	0.0124	0	2.7565						275.5	16472	371370	1313020
276	0.4332	1.0386	0.3113	0.0447			276	0.0444	0	0.1261	0.1471	0.0019	0.0121	0	2.697						276.5	17808	328860	1343217
277	0.434	1.02	0.3015	0.0427			277	0.044	0	0.1274	0.1401	0.0021	0.0119	0	2.6383						277.5	19427	290031	1357357
278	0.4349	1.0007	0.2918	0.0408			278	0.0435	0	0.1288	0.1333	0.0023	0.0118	0	2.5804						278.5	21378	254746	1354266
279	0.4356	0.9809	0.2825	0.0391			279	0.0428	0	0.1302	0.1268	0.0025	0.0118	0	2.5232						279.5	23720	222843	1333483
280	0.4362	0.9607	0.2733	0.0375			280	0.0421	0	0.1318	0.1205	0.0027	0.0119	0	2.4669						280.5	26527	194144	1295323
281	0.4366	0.94	0.2643	0.036			281	0.0413	0	0.1335	0.1146	0.0029	0.012	0	2.4115						281.5	29887	168460	1240888
282	0.4369	0.919	0.2555	0.0346			282	0.0404	0	0.1354	0.1089	0.0031	0.0122	0	2.357						282.5	33906	145589	1172004
283	0.4368	0.8976	0.2469	0.0332			283	0.0395	0	0.1373	0.1035	0.0034	0.0124	0	2.3037						283.5	38713	125326	1091106
284	0.4365	0.876	0.2385	0.032			284	0.0384	0	0.1395	0.0984	0.0036	0.0128	0	2.2514						284.5	44461	107462	1001077
285	0.4358	0.8542	0.2302	0.0307			285	0.0374	0	0.1417	0.0936	0.0039	0.0131	0	2.2003						285.5	51334	91791	905049
286	0.4348	0.8323	0.2221	0.0296			286	0.0362	0	0.1442	0.089	0.0041	0.0136	0	2.1505						286.5	59549	78112	806199
287	0.4334	0.8103	0.2141	0.0285			287	0.035	0	0.1468	0.0847	0.0044	0.014	0	2.1017						287.5	69360	66226	707553
288	0.4316	0.7883	0.2063	0.0275			288	0.0338	0	0.1496	0.0807	0.0047	0.0145	0	2.0543						288.5	81067	55949	611817
289	0.4294	0.7663	0.1987	0.0264			289	0.0325	0	0.1525	0.0769	0.0049	0.0151	0	2.0081						289.5	95015	47103	521251
290	0.4269	0.7445	0.1912	0.0255			290	0.0312	0	0.1557	0.0733	0.0052	0.0157	0	1.9633						290.5	111598	39523	437594
291	0.424	0.7227	0.184	0.0245			291	0.0298	0	0.159	0.0699	0.0055	0.0163	0	1.9198						291.5	131265	33055	362030
292	0.4206	0.7012	0.1768	0.0236			292	0.0285	0	0.1625	0.0667	0.0058	0.0169	0	1.8777						292.5	154511	27561	295212
293	0.4168	0.6798	0.1699	0.0227			293	0.0272	0	0.1661	0.0637	0.0061	0.0175	0	1.8369						293.5	181879	22913	237313
294	0.4127	0.6588	0.1633	0.0219			294	0.0258	0	0.1699	0.0609	0.0064	0.0182	0	1.7975						294.5	213949	18995	188106
295	0.4081	0.638	0.1567	0.0211			295	0.0245	0	0.1738	0.0582	0.0067	0.0189	0	1.7594						295.5	251322	15706	147057
296	0.4031	0.6176	0.1504	0.0203			296	0.0232	0	0.1779	0.0557	0.0069	0.0195	0	1.7226						296.5	294598	12955	113421
297	0.3978	0.5976	0.1443	0.0195			297	0.0218	0	0.1821	0.0534	0.0072	0.0202	0	1.6871						297.5	344344	10662	86330
298	0.392	0.5779	0.1384	0.0188			298	0.0205	0	0.1863	0.0511	0.0075	0.0209	0	1.6529						298.5	401057	8756	64867
299	0.386	0.5587	0.1327	0.0181			299	0.0193	0	0.1907	0.049	0.0078	0.0216	0	1.6201						299.5	465112	7177	48134
300	0.3795	0.54	0.1272	0.0174			300	0.0181	0	0.1951	0.047	0.008	0.0223	0	1.5886						300.5	536706	5873	35285
301	0.3728	0.5217	0.1219	0.0168			301	0.0169	0	0.1996	0.045	0.0083	0.023	0	1.5583						301.5	615794	4799	25564
302	0.3657	0.5039	0.1168	0.0162			302	0.0157	0	0.2041	0.0432	0.0085	0.0237	0	1.5292						302.5	702019	3916	18312
303	0.3584	0.4866	0.1119	0.0157			303	0.0146	0	0.2086	0.0414	0.0087	0.0244	0	1.5012						303.5	794652	3192	12974
304	0.3507	0.4698	0.1072	0.0151			304	0.0136	0	0.2131	0.0397	0.009	0.0251	0	1.4744						304.5	892533	2600	9097
305	0.3429	0.4535	0.1026	0.0147			305	0.0126	0	0.2175	0.0381	0.0092	0.0257	0	1.4488						305.5	994035	2116	6315
306	0.3348	0.4377	0.0983	0.0142			306	0.0117	0	0.2219	0.0365	0.0093	0.0264	0	1.4242						306.5	1097044	1721	4341
307	0.3266	0.4225	0.0941	0.0138			307	0.0108	0	0.2262	0.035	0.0095	0.027	0	1.4006						307.5	1198989	1400	2958
308	0.3181	0.4077	0.0901	0.0135			308	0.01	0	0.2304	0.0335	0.0096	0.0276	0	1.3781						308.5	1296893	1139	1998
309	0.3096	0.3935	0.0863	0.0132			309	0.0093	0	0.2345	0.0321	0.0098	0.0283	0	1.3565						309.5	1387486	926	1339
310	0.3009	0.3798	0.0827	0.0129			310	0.0086	0	0.2384	0.0307	0.0099	0.0289	0	1.3358						310.5	1467351	754	890
311	0.2921	0.3666	0.0791	0.0127			311	0.0079	0	0.2421	0.0293	0.0099	0.0294	0	1.3159						311.5	1533114	614	588
312	0.2833	0.3539	0.0758	0.0125			312	0.0074	0	0.2457	0.028	0.01	0.03	0	1.2969						312.5	1581658	501	385
313	0.2744	0.3416	0.0725	0.0123			313	0.0069	0	0.249	0.0267	0.01	0.0305	0	1.2787						313.5	1610350	408	251
314	0.2655	0.3298	0.0694	0.0122			314	0.0064	0	0.2521	0.0255	0.01	0.0311	0	1.2612						314.5	1617257	334	163
315	0.2566	0.3185	0.0665	0.0121			315	0.0061	0	0.255	0.0243	0.01	0.0316	0	1.2443						315.5	1601325	273	105
316	0.2478	0.3077	0.0636	0.012			316	0.0058	0	0.2576	0.0231	0.01	0.032	0	1.2281						316.5	1562510	224	67
317	0.239	0.2973	0.0609	0.012			317	0.0055	0	0.26	0.022	0.0099	0.0325	0	1.2124						317.5	1501827	184	43
318	0.2303	0.2873	0.0582	0.0119			318	0.0053	0	0.262	0.0209	0.0099	0.0329	0	1.1973						318.5	1421321	151	27
319	0.2218	0.2777	0.0557	0.0119			319	0.0052	0	0.2638	0.0198	0.0098	0.0334	0	1.1826						319.5	1323949	124	17
320	0.2133	0.2686	0.0533	0.012			320	0.0051	0	0.2653	0.0187	0.0096	0.0338	0	1.1684						320.5	1213388	103	11
321	0.205	0.2598	0.051	0.012			321	0.0051	0	0.2665	0.0177	0.0095	0.0341	0	1.1545						321.5	1093781	85	7
322	0.1968	0.2514	0.0487	0.012			322	0.0052	0	0.2674	0.0167	0.0093	0.0345	0	1.1411						322.5	969452	71	4
323	0.1888	0.2433	0.0466	0.0121			323	0.0053	0	0.268	0.0158	0.0092	0.0349	0	1.128						323.5	844623	59	3
324	0.181	0.2357	0.0446	0.0122			324	0.0055	0	0.2683	0.0149	0.009	0.0352	0	1.1151						324.5	723143	49	2
325	0.1735	0.2283	0.0426	0.0123			325	0.0057	0	0.2682	0.014	0.0087	0.0355	0	1.1025						325.5	608284	41	1
326	0.1661	0.2213	0.0407	0.0123			326	0.006	0	0.2679	0.0132	0.0085	0.0358	0	1.0902						326.5	502592	34	0
327	0.159	0.2146	0.0389	0.0124			327	0.0064	0	0.2673	0.0124	0.0083	0.0361	0	1.0779						327.5	407821	29	0
328	0.1521	0.2082	0.0372	0.0125			328	0.0068	0	0.2664	0.0116	0.008	0.0364	0	1.0659						328.5	324934	24	0
329	0.1454	0.2021	0.0356	0.0126			329	0.0073	0	0.2652	0.0109	0.0078	0.0367	0	1.054						329.5	254174	21	0
330	0.139	0.1962	0.0341	0.0126			330	0.0079	0	0.2637	0.0102	0.0075	0.037	0	1.0422						330.5	195176	18	0
331	0.1328	0.1907	0.0326	0.0127			331	0.0085	0	0.262	0.0095	0.0072	0.0372	0	1.0305						331.5	147109	15	0
332	0.1269	0.1854	0.0312	0.0127			332	0.0092	0	0.26	0.0088	0.0069	0.0375	0	1.0189						332.5	108827	13	0
333	0.1212	0.1804	0.0299	0.0127			333	0.01	0	0.2578	0.0082	0.0067	0.0378	0	1.0074						333.5	79014	11	0
334	0.1158	0.1756	0.0286	0.0128			334	0.0109	0	0.2554	0.0076	0.0064	0.0381	0	0.9959						334.5	56302	9	0
335	0.1107	0.1711	0.0275	0.0128			335	0.0118	0	0.2528	0.0071	0.0061	0.0384	0	0.9846						335.5	39373	8	0
336	0.1058	0.1668	0.0264	0.0127			336	0.0128	0	0.2499	0.0066	0.0058	0.0387	0	0.9733						336.5	27023	7	0
337	0.1011	0.1626	0.0253	0.0127			337	0.0139	0	0.2469	0.0061	0.0055	0.039	0	0.9621						337.5	18204	6	0
338	0.0967	0.1587	0.0243	0.0127			338	0.0151	0	0.2438	0.0056	0.0052	0.0393	0	0.9509						338.5	12036	5	0
339	0.0926	0.155	0.0234	0.0126			339	0.0164	0	0.2404	0.0052	0.0049	0.0397	0	0.9399						339.5	7812	5	0
340	0.0886	0.1515	0.0226	0.0125			340	0.0178	0	0.237	0.0048	0.0047	0.04	0	0.9289						340.5	4978	4	0
341	0.0849	0.1482	0.0218	0.0124			341	0.0193	0	0.2334	0.0044	0.0044	0.0404	0	0.918						341.5	3114	4	0
342	0.0814	0.145	0.0211	0.0123			342	0.0209	0	0.2298	0.0041	0.0041	0.0408	0	0.9073						342.5	1913	3	0
343	0.0781	0.142	0.0204	0.0121			343	0.0225	0	0.226	0.0037	0.0039	0.0413	0	0.8968						343.5	1154	3	0
344	0.075	0.1391	0.0198	0.0119			344	0.0243	0	0.2222	0.0034	0.0036	0.0418	0	0.8863						344.5	684	2	0
345	0.072	0.1364	0.0192	0.0117			345	0.0262	0	0.2184	0.0031	0.0034	0.0423	0	0.876						345.5	398	2	0
346	0.0693	0.1338	0.0187	0.0115			346	0.0282	0	0.2145	0.0029	0.0031	0.0428	0	0.866						346.5	228	2	0
347	0.0668	0.1314	0.0182	0.0113			347	0.0304	0	0.2105	0.0026	0.0029	0.0434	0	0.8561						347.5	128	2	0
348	0.0644	0.1291	0.0177	0.0111			348	0.0326	0	0.2066	0.0024	0.0027	0.044	0	0.8464						348.5	71	2	0
349	0.0621	0.1269	0.0173	0.0108			349	0.035	0	0.2027	0.0022	0.0025	0.0446	0	0.837						349.5	39	1	0
350	0.06	0.1247	0.0169	0.0105			350	0.0375	0	0.1988	0.002	0.0023	0.0453	0	0.8278						350.5	21	1	0
351	0.058	0.1227	0.0166	0.0103			351	0.0401	0	0.1949	0.0018	0.0021	0.046	0	0.819						351.5	11	1	0
352	0.0562	0.1208	0.0162	0.01			352	0.0428	0	0.1911	0.0016	0.0019	0.0468	0	0.8104						352.5	6	1	0
353	0.0544	0.119	0.0159	0.0097			353	0.0456	0	0.1873	0.0014	0.0018	0.0476	0	0.8021						353.5	3	0	0
354	0.0528	0.1172	0.0156	0.0094			354	0.0486	0	0.1836	0.0013	0.0016	0.0484	0	0.7941						354.5	1	0	0
355	0.0513	0.1155	0.0154	0.009			355	0.0517	0	0.1799	0.0012	0.0015	0.0493	0	0.7864						355.5	0	0	0
356	0.0498	0.1139	0.0151	0.0087			356	0.0549	0	0.1763	0.0011	0.0014	0.0502	0	0.7791						356.5	0	0	0
357	0.0485	0.1124	0.0148	0.0084			357	0.0582	0	0.1728	0.0009	0.0012	0.0511	0	0.7721						357.5	0	0	0
358	0.0472	0.1109	0.0146	0.008			358	0.0617	0	0.1694	0.0009	0.0011	0.0521	0	0.7654						358.5	0	0	0
359	0.0459	0.1094	0.0144	0.0077			359	0.0652	0	0.1661	0.0008	0.001	0.0531	0	0.7591						359.5	0	0	0
360	0.0448	0.108	0.0141	0.0074			360	0.0689	0	0.1628	0.0007	0.0009	0.0541	0	0.7531						360.5	0	0	0
361	0.0437	0.1066	0.0139	0.007			361	0.0726	0	0.1597	0.0006	0.0008	0.0551	0	0.7474						361.5	0	0	0
362	0.0426	0.1053	0.0137	0.0067			362	0.0765	0	0.1567	0.0005	0.0007	0.0562	0	0.7421						362.5	0	0	0
363	0.0416	0.104	0.0134	0.0064			363	0.0804	0	0.1537	0.0005	0.0007	0.0573	0	0.737						363.5	0	0	0
364	0.0406	0.1027	0.0132	0.0061			364	0.0844	0	0.1509	0.0004	0.0006	0.0584	0	0.7323						364.5	0	0	0
365	0.0396	0.1015	0.0129	0.0057			365	0.0886	0	0.1482	0.0004	0.0005	0.0595	0	0.7279						365.5	0	0	0
366	0.0386	0.1002	0.0127	0.0054			366	0.0927	0	0.1455	0.0003	0.0005	0.0607	0	0.7238						366.5	0	0	0
367	0.0377	0.099	0.0124	0.0051			367	0.097	0	0.143	0.0003	0.0004	0.0618	0	0.7199						367.5	0	0	0
368	0.0368	0.0978	0.0122	0.0048			368	0.1012	0	0.1406	0.0003	0.0004	0.0629	0	0.7163						368.5	0	0	0
369	0.0359	0.0966	0.0119	0.0045			369	0.1056	0	0.1383	0.0002	0.0003	0.0641	0	0.713						369.5	0	0	0
370	0.035	0.0954	0.0116	0.0042			370	0.1099	0	0.1361	0.0002	0.0003	0.0652	0	0.7099						370.5	0	0	0
371	0.0342	0.0943	0.0113	0.004			371	0.1143	0	0.1339	0.0002	0.0002	0.0663	0	0.707						371.5	0	0	0
372	0.0333	0.0931	0.0111	0.0037			372	0.1186	0	0.1319	0.0001	0.0002	0.0674	0	0.7043						372.5	0	0	0
373	0.0324	0.0919	0.0108	0.0035			373	0.123	0	0.13	0.0001	0.0002	0.0685	0	0.7017						373.5	0	0	0
374	0.0316	0.0908	0.0105	0.0032			374	0.1274	0	0.1281	0.0001	0.0002	0.0695	0	0.6993						374.5	0	0	0
375	0.0307	0.0897	0.0101	0.003			375	0.1317	0	0.1264	0.0001	0.0001	0.0705	0	0.697						375.5	0	0	0
376	0.0298	0.0885	0.0098	0.0028			376	0.1359	0	0.1247	0.0001	0.0001	0.0715	0	0.6948						376.5	0	0	0
377	0.029	0.0874	0.0095	0.0026			377	0.1401	0	0.1231	0.0001	0.0001	0.0724	0	0.6927						377.5	0	0	0
378	0.0281	0.0862	0.0092	0.0024			378	0.1443	0	0.1216	0.0001	0.0001	0.0733	0	0.6907						378.5	0	0	0
379	0.0272	0.0851	0.0089	0.0022			379	0.1483	0	0.1201	0.0001	0.0001	0.0742	0	0.6887						379.5	0	0	0
380	0.0264	0.084	0.0086	0.002			380	0.1522	0	0.1188	0	0.0001	0.075	0	0.6868						380.5	0	0	0
381	0.0255	0.0828	0.0082	0.0018			381	0.1561	0	0.1175	0	0.0001	0.0757	0	0.6849						381.5	0	0	0
382	0.0247	0.0817	0.0079	0.0017			382	0.1598	0	0.1162	0	0.0001	0.0764	0	0.683						382.5	0	0	0
383	0.0238	0.0805	0.0076	0.0015			383	0.1633	0	0.1151	0	0	0.077	0	0.6811						383.5	0	0	0
384	0.0229	0.0794	0.0073	0.0014			384	0.1667	0	0.114	0	0	0.0776	0	0.6792						384.5	0	0	0
385	0.0221	0.0782	0.0069	0.0013			385	0.1699	0	0.1129	0	0	0.078	0	0.6772						385.5	0	0	0
386	0.0213	0.0771	0.0066	0.0012			386	0.1729	0	0.1119	0	0	0.0785	0	0.6752						386.5	0	0	0
387	0.0204	0.0759	0.0063	0.0011			387	0.1758	0	0.111	0	0	0.0788	0	0.6731						387.5	0	0	0
388	0.0196	0.0747	0.006	0.001			388	0.1784	0	0.1101	0	0	0.0791	0	0.671						388.5	0	0	0
389	0.0188	0.0735	0.0057	0.0009			389	0.1808	0	0.1093	0	0	0.0792	0	0.6688						389.5	0	0	0
390	0.018	0.0723	0.0054	0.0008			390	0.183	0	0.1085	0	0	0.0794	0	0.6666						390.5	0	0	0
391	0.0172	0.0711	0.0051	0.0007			391	0.185	0	0.1077	0	0	0.0794	0	0.6643						391.5	0	0	0
392	0.0164	0.0699	0.0048	0.0006			392	0.1867	0	0.107	0	0	0.0794	0	0.6619						392.5	0	0	0
393	0.0156	0.0687	0.0045	0.0006			393	0.1882	0	0.1064	0	0	0.0792	0	0.6594						393.5	0	0	0
394	0.0149	0.0674	0.0043	0.0005			394	0.1894	0	0.1057	0	0	0.079	0	0.6569						394.5	0	0	0
395	0.0141	0.0662	0.004	0.0004			395	0.1903	0	0.1051	0	0	0.0788	0	0.6543						395.5	0	0	0
396	0.0134	0.0649	0.0038	0.0004			396	0.191	0	0.1045	0	0	0.0784	0	0.6517						396.5	0	0	0
397	0.0127	0.0636	0.0035	0.0004			397	0.1914	0	0.104	0	0	0.078	0	0.649						397.5	0	0	0
398	0.012	0.0623	0.0033	0.0003			398	0.1915	0	0.1035	0	0	0.0775	0	0.6462						398.5	0	0	0
399	0.0113	0.061	0.0031	0.0003			399	0.1914	0	0.103	0	0	0.0769	0	0.6434						399.5	0	0	0
400	0.0107	0.0597	0.0029	0.0002			400	0.191	0	0.1025	0	0	0.0762	0	0.6406						400.5	0	0	0
401	0.0101	0.0584	0.0027	0.0002			401	0.1903	0	0.102	0	0	0.0755	0	0.6377						401.5	0	0	0
402	0.0095	0.0571	0.0025	0.0002			402	0.1894	0	0.1016	0	0	0.0748	0	0.6348						402.5	0	0	0
403	0.0089	0.0558	0.0023	0.0002			403	0.1882	0	0.1011	0	0	0.0739	0	0.6319						403.5	0	0	0
404	0.0083	0.0544	0.0021	0.0001			404	0.1867	0	0.1007	0	0	0.073	0	0.629						404.5	0	0	0
405	0.0078	0.0531	0.002	0.0001			405	0.185	0	0.1003	0	0	0.0721	0	0.6261						405.5	0	0	0
406	0.0073	0.0517	0.0018	0.0001			406	0.1831	0	0.0998	0	0	0.0711	0	0.6231						406.5	0	0	0
407	0.0068	0.0503	0.0017	0.0001			407	0.1809	0	0.0993	0	0	0.07	0	0.6202						407.5	0	0	0
408	0.0063	0.049	0.0015	0.0001			408	0.1785	0	0.0989	0	0	0.0689	0	0.6174						408.5	0	0	0
409	0.0059	0.0476	0.0014	0.0001			409	0.1759	0	0.0984	0	0	0.0678	0	0.6145						409.5	0	0	0
410	0.0055	0.0462	0.0013	0.0001			410	0.173	0	0.0979	0	0	0.0666	0	0.6117						410.5	0	0	0
411	0.0051	0.0448	0.0012	0.0001			411	0.17	0	0.0974	0	0	0.0654	0	0.6089						411.5	0	0	0
412	0.0047	0.0434	0.0011	0			412	0.1668	0	0.0968	0	0	0.0642	0	0.6061						412.5	0	0	0
413	0.0043	0.0421	0.001	0			413	0.1634	0	0.0962	0	0	0.0629	0	0.6034						413.5	0	0	0
414	0.004	0.0407	0.0009	0			414	0.1599	0	0.0956	0	0	0.0617	0	0.6008						414.5	0	0	0
415	0.0037	0.0393	0.0008	0			415	0.1562	0	0.095	0	0	0.0604	0	0.5982						415.5	0	0	0
416	0.0034	0.0379	0.0007	0			416	0.1524	0	0.0943	0	0	0.059	0	0.5957						416.5	0	0	0
417	0.0031	0.0366	0.0007	0			417	0.1484	0	0.0936	0	0	0.0577	0	0.5932						417.5	0	0	0
418	0.0029	0.0353	0.0006	0			418	0.1444	0	0.0928	0	0	0.0564	0	0.5908						418.5	0	0	0
419	0.0026	0.0339	0.0005	0			419	0.1403	0	0.092	0	0	0.0551	0	0.5884						419.5	0	0	0
420	0.0024	0.0326	0.0005	0			420	0.1361	0	0.0911	0	0	0.0537	0	0.5861						420.5	0	0	0
421	0.0022	0.0313	0.0004	0			421	0.1319	0	0.0902	0	0	0.0524	0	0.5839						421.5	0	0	0
422	0.002	0.03	0.0004	0			422	0.1276	0	0.0892	0	0	0.0511	0	0.5817						422.5	0	0	0
423	0.0018	0.0288	0.0004	0			423	0.1233	0	0.0882	0	0	0.0498	0	0.5796						423.5	0	0	0
424	0.0017	0.0275	0.0003	0			424	0.1189	0	0.0872	0	0	0.0485	0	0.5776						424.5	0	0	0
425	0.0015	0.0263	0.0003	0			425	0.1146	0	0.0861	0	0	0.0472	0	0.5755						425.5	0	0	0
426	0.0014	0.0251	0.0002	0			426	0.1102	0	0.0849	0	0	0.0459	0	0.5736						426.5	0	0	0
427	0.0012	0.0239	0.0002	0			427	0.1059	0	0.0837	0	0	0.0447	0	0.5716						427.5	0	0	0
428	0.0011	0.0228	0.0002	0			428	0.1016	0	0.0824	0	0	0.0434	0	0.5697						428.5	0	0	0
429	0.001	0.0217	0.0002	0			429	0.0974	0	0.0811	0	0	0.0422	0	0.5678						429.5	0	0	0
430	0.0009	0.0206	0.0002	0			430	0.0932	0	0.0797	0	0	0.041	0	0.5659						430.5	0	0	0
431	0.0008	0.0195	0.0001	0			431	0.089	0	0.0783	0	0	0.0399	0	0.5641						431.5	0	0	0
432	0.0007	0.0185	0.0001	0			432	0.085	0	0.0768	0	0	0.0387	0	0.5622						432.5	0	0	0
433	0.0007	0.0175	0.0001	0			433	0.081	0	0.0753	0	0	0.0376	0	0.5604						433.5	0	0	0
434	0.0006	0.0166	0.0001	0			434	0.0771	0	0.0738	0	0	0.0365	0	0.5585						434.5	0	0	0
435	0.0005	0.0156	0.0001	0			435	0.0733	0	0.0722	0	0	0.0354	0	0.5566						435.5	0	0	0
436	0.0005	0.0147	0.0001	0			436	0.0696	0	0.0705	0	0	0.0344	0	0.5547						436.5	0	0	0
437	0.0004	0.0139	0.0001	0			437	0.066	0	0.0689	0	0	0.0334	0	0.5528						437.5	0	0	0
438	0.0004	0.013	0.0001	0			438	0.0625	0	0.0672	0	0	0.0324	0	0.5508						438.5	0	0	0
439	0.0003	0.0123	0	0			439	0.0592	0	0.0654	0	0	0.0315	0	0.5488						439.5	0	0	0
440	0.0003	0.0115	0	0			440	0.0559	0	0.0637	0	0	0.0305	0	0.5467						440.5	0	0	0
441	0.0003	0.0108	0	0			441	0.0528	0	0.0619	0	0	0.0296	0	0.5445						441.5	0	0	0
442	0.0002	0.0101	0	0			442	0.0498	0	0.0601	0	0	0.0288	0	0.5423						442.5	0	0	0
443	0.0002	0.0094	0	0			443	0.0469	0	0.0583	0	0	0.0279	0	0.54						443.5	0	0	0
444	0.0002	0.0088	0	0			444	0.0441	0	0.0565	0	0	0.0271	0	0.5376						444.5	0	0	0
445	0.0002	0.0082	0	0			445	0.0415	0	0.0547	0	0	0.0263	0	0.5351						445.5	0	0	0
446	0.0001	0.0076	0	0			446	0.039	0	0.0529	0	0	0.0255	0.0001	0.5326						446.5	0	0	0
447	0.0001	0.0071	0	0			447	0.0367	0	0.0511	0	0	0.0247	0.0001	0.5299						447.5	0	0	0
448	0.0001	0.0066	0	0			448	0.0344	0	0.0493	0	0	0.024	0.0001	0.5272						448.5	0	0	0
449	0.0001	0.0061	0	0			449	0.0323	0	0.0475	0	0	0.0233	0.0001	0.5243						449.5	0	0	0
450	0.0001	0.0056	0	0			450	0.0303	0	0.0457	0	0	0.0226	0.0001	0.5213						450.5	0	0	0
451	0.0001	0.0052	0	0			451	0.0284	0	0.0439	0	0	0.0219	0.0001	0.5182						451.5	0	0	0
452	0.0001	0.0048	0	0			452	0.0267	0	0.0421	0	0	0.0213	0.0001	0.515						452.5	0	0	0
453	0.0001	0.0044	0	0			453	0.0251	0	0.0404	0	0	0.0207	0.0001	0.5116						453.5	0	0	0
454	0	0.0041	0	0			454	0.0235	0	0.0387	0	0	0.02	0.0001	0.5082						454.5	0	0	0
455	0	0.0037	0	0			455	0.0221	0	0.037	0	0	0.0194	0.0001	0.5046						455.5	0	0	0
456	0	0.0034	0	0			456	0.0208	0	0.0354	0	0	0.0189	0.0001	0.5009						456.5	0	0	0
457	0	0.0031	0	0			457	0.0196	0	0.0338	0	0	0.0183	0.0001	0.4971						457.5	0	0	0
458	0	0.0029	0	0			458	0.0185	0	0.0322	0	0	0.0177	0.0001	0.4931						458.5	0	0	0
459	0	0.0026	0	0			459	0.0176	0	0.0306	0	0	0.0172	0.0002	0.4891						459.5	0	0	0
460	0	0.0024	0	0			460	0.0167	0	0.0291	0	0	0.0167	0.0002	0.4849						460.5	0	0	0
461	0	0.0022	0	0			461	0.0159	0	0.0277	0	0	0.0162	0.0002	0.4806						461.5	0	0	0
462	0	0.002	0	0			462	0.0151	0	0.0262	0	0	0.0156	0.0002	0.4761						462.5	0	0	0
463	0	0.0018	0	0			463	0.0145	0	0.0249	0	0	0.0152	0.0002	0.4716						463.5	0	0	0
464	0	0.0016	0	0			464	0.014	0	0.0235	0	0	0.0147	0.0002	0.4669						464.5	0	0	0
465	0	0.0015	0	0			465	0.0135	0	0.0222	0	0	0.0142	0.0002	0.4621						465.5	0	0	0
466	0	0.0013	0	0			466	0.0131	0	0.021	0	0	0.0137	0.0003	0.4572						466.5	0	0	0
467	0	0.0012	0	0			467	0.0128	0	0.0198	0	0	0.0133	0.0003	0.4522						467.5	0	0	0
468	0	0.0011	0	0			468	0.0125	0	0.0186	0	0	0.0128	0.0003	0.4471						468.5	0	0	0
469	0	0.001	0	0			469	0.0123	0	0.0175	0	0	0.0124	0.0003	0.4419						469.5	0	0	0
470	0	0.0009	0	0			470	0.0122	0	0.0165	0	0	0.012	0.0003	0.4366						470.5	0	0	0
471	0	0.0008	0	0			471	0.0121	0	0.0154	0	0	0.0116	0.0004	0.4312						471.5	0	0	0
472	0	0.0007	0	0			472	0.0121	0	0.0144	0	0	0.0112	0.0004	0.4257						472.5	0	0	0
473	0	0.0006	0	0			473	0.0121	0	0.0135	0	0	0.0108	0.0004	0.4201						473.5	0	0	0
474	0	0.0006	0	0			474	0.0122	0	0.0126	0	0	0.0104	0.0005	0.4144						474.5	0	0	0
475	0	0.0005	0	0			475	0.0124	0	0.0118	0	0	0.01	0.0005	0.4087						475.5	0	0	0
476	0	0.0005	0	0			476	0.0126	0	0.011	0	0	0.0096	0.0005	0.4029						476.5	0	0	0
477	0	0.0004	0	0			477	0.0128	0	0.0102	0	0	0.0092	0.0006	0.397						477.5	0	0	0
478	0	0.0004	0	0			478	0.0131	0	0.0095	0	0	0.0089	0.0006	0.3911						478.5	0	0	0
479	0	0.0003	0	0			479	0.0134	0	0.0088	0	0	0.0085	0.0006	0.3851						479.5	0	0	0
480	0	0.0003	0	0			480	0.0138	0	0.0082	0	0	0.0082	0.0007	0.3791						480.5	0	0	0
481	0	0.0003	0	0			481	0.0142	0	0.0076	0	0	0.0078	0.0007	0.373						481.5	0	0	0
482	0	0.0002	0	0			482	0.0146	0	0.007	0	0	0.0075	0.0008	0.3668						482.5	0	0	0
483	0	0.0002	0	0			483	0.0151	0	0.0065	0	0	0.0072	0.0008	0.3607						483.5	0	0	0
484	0	0.0002	0	0			484	0.0155	0	0.006	0	0	0.0069	0.0009	0.3545						484.5	0	0	0
485	0	0.0002	0	0			485	0.0161	0	0.0055	0	0	0.0066	0.0009	0.3482						485.5	0	0	0
486	0	0.0001	0	0			486	0.0166	0	0.0051	0	0	0.0063	0.001	0.342						486.5	0	0	0
487	0	0.0001	0	0			487	0.0172	0	0.0047	0	0	0.006	0.001	0.3357						487.5	0	0	0
488	0	0.0001	0	0			488	0.0178	0	0.0043	0	0	0.0057	0.0011	0.3294						488.5	0	0	0
489	0	0.0001	0	0			489	0.0185	0	0.0039	0	0	0.0054	0.0012	0.323						489.5	0	0	0
490	0	0.0001	0	0			490	0.0191	0	0.0036	0	0	0.0052	0.0012	0.3167						490.5	0	0	0
491	0	0.0001	0	0			491	0.0198	0	0.0033	0	0	0.0049	0.0013	0.3104						491.5	0	0	0
492	0	0.0001	0	0			492	0.0205	0	0.003	0	0	0.0047	0.0014	0.3041						492.5	0	0	0
493	0	0.0001	0	0			493	0.0212	0	0.0028	0	0	0.0044	0.0015	0.2977						493.5	0	0	0
494	0	0	0	0			494	0.0219	0	0.0025	0	0	0.0042	0.0015	0.2914						494.5	0	0	0
495	0	0	0	0			495	0.0227	0	0.0023	0	0	0.004	0.0016	0.2851						495.5	0	0	0
496	0	0	0	0			496	0.0235	0	0.0021	0	0	0.0037	0.0017	0.2788						496.5	0	0	0
497	0	0	0	0			497	0.0242	0	0.0019	0	0	0.0035	0.0018	0.2725						497.5	0	0	0
498	0	0	0	0			498	0.025	0	0.0017	0	0	0.0033	0.0019	0.2663						498.5	0	0	0
499	0	0	0	0			499	0.0258	0	0.0016	0	0	0.0032	0.002	0.2601						499.5	0	0	0
500	0	0	0	0			500	0.0266	0	0.0014	0	0	0.003	0.0021	0.2539						500.5	0	0	0
501	0	0	0	0			501	0.0275	0	0.0013	0	0	0.0028	0.0022	0.2477						501.5	0	0	0
502	0	0	0	0			502	0.0283	0	0.0011	0	0	0.0026	0.0023	0.2416						502.5	0	0	0
503	0	0	0	0			503	0.0291	0	0.001	0	0	0.0025	0.0025	0.2356						503.5	0	0	0
504	0	0	0	0			504	0.03	0	0.0009	0	0	0.0023	0.0026	0.2295						504.5	0	0	0
505	0	0	0	0			505	0.0307	0	0.0008	0	0	0.0022	0.0027	0.2236						505.5	0	0	0
506	0	0	0	0			506	0.0316	0	0.0008	0	0	0.002	0.0028	0.2176						506.5	0	0	0
507	0	0	0	0			507	0.0324	0	0.0007	0	0	0.0019	0.003	0.2118						507.5	0	0	0
508	0	0	0	0			508	0.0333	0	0.0006	0	0	0.0018	0.0031	0.206						508.5	0	0	0
509	0	0	0	0			509	0.0341	0	0.0005	0	0	0.0017	0.0032	0.2002						509.5	0	0	0
510	0	0	0	0			510	0.035	0	0.0005	0	0	0.0016	0.0034	0.1945						510.5	0	0	0
511	0	0	0	0			511	0.0358	0	0.0004	0	0	0.0014	0.0035	0.1889						511.5	0	0	0
512	0	0	0	0			512	0.0366	0	0.0004	0	0	0.0013	0.0037	0.1833						512.5	0	0	0
513	0	0	0	0			513	0.0374	0	0.0003	0	0	0.0013	0.0038	0.1778						513.5	0	0	0
514	0	0	0	0			514	0.0382	0	0.0003	0	0	0.0012	0.004	0.1724						514.5	0	0	0
515	0	0	0	0			515	0.039	0	0.0003	0	0	0.0011	0.0042	0.1671						515.5	0	0	0
516	0	0	0	0			516	0.0398	0	0.0002	0	0	0.001	0.0043	0.1618						516.5	0	0	0
517	0	0	0	0			517	0.0405	0	0.0002	0	0	0.0009	0.0045	0.1566						517.5	0	0	0
518	0	0	0	0			518	0.0413	0	0.0002	0	0	0.0009	0.0047	0.1515						518.5	0	0	0
519	0	0	0	0			519	0.042	0	0.0002	0	0	0.0008	0.0049	0.1465						519.5	0	0	0
520	0	0	0	0			520	0.0427	0	0.0001	0	0	0.0007	0.0051	0.1416						520.5	0	0	0
521	0	0	0	0			521	0.0433	0	0.0001	0	0	0.0007	0.0052	0.1367						521.5	0	0	0
522	0	0	0	0			522	0.044	0	0.0001	0	0	0.0006	0.0054	0.132						522.5	0	0	0
523	0	0	0	0			523	0.0446	0	0.0001	0	0	0.0006	0.0056	0.1273						523.5	0	0	0
524	0	0	0	0			524	0.0452	0	0.0001	0	0	0.0005	0.0058	0.1228						524.5	0	0	0
525	0	0	0	0			525	0.0458	0	0.0001	0	0	0.0005	0.006	0.1183						525.5	0	0	0
526	0	0	0	0			526	0.0464	0	0.0001	0	0	0.0004	0.0062	0.1139						526.5	0	0	0
527	0	0	0	0			527	0.0469	0	0.0001	0	0	0.0004	0.0064	0.1096						527.5	0	0	0
528	0	0	0	0			528	0.0474	0	0.0001	0	0	0.0004	0.0066	0.1054						528.5	0	0	0
529	0	0	0	0			529	0.0478	0	0	0	0	0.0003	0.0069	0.1013						529.5	0	0	0
530	0	0	0	0			530	0.0482	0	0	0	0	0.0003	0.0071	0.0974						530.5	0	0	0
531	0	0	0	0			531	0.0486	0	0	0	0	0.0003	0.0073	0.0935						531.5	0	0	0
532	0	0	0	0			532	0.049	0	0	0	0	0.0003	0.0075	0.0897						532.5	0	0	0
533	0	0	0	0			533	0.0493	0	0	0	0	0.0002	0.0077	0.086						533.5	0	0	0
534	0	0	0	0			534	0.0496	0	0	0	0	0.0002	0.0079	0.0824						534.5	0	0	0
535	0	0	0	0			535	0.0498	0	0	0	0	0.0002	0.0081	0.0789						535.5	0	0	0
536	0	0	0	0			536	0.0501	0	0	0	0	0.0002	0.0084	0.0755						536.5	0	0	0
537	0	0	0	0			537	0.0502	0	0	0	0	0.0002	0.0086	0.0722						537.5	0	0	0
538	0	0	0	0			538	0.0504	0	0	0	0	0.0001	0.0088	0.069						538.5	0	0	0
539	0	0	0	0			539	0.0505	0	0	0	0	0.0001	0.009	0.0659						539.5	0	0	0
540	0	0	0	0			540	0.0505	0	0	0	0	0.0001	0.0092	0.0629						540.5	0	0	0
541	0	0	0	0			541	0.0505	0	0	0	0	0.0001	0.0094	0.06						541.5	0	0	0
542	0	0	0	0			542	0.0505	0	0	0	0	0.0001	0.0096	0.0572						542.5	0	0	0
543	0	0	0	0			543	0.0505	0	0	0	0	0.0001	0.0098	0.0544						543.5	0	0	0
544	0	0	0	0			544	0.0504	0	0	0	0	0.0001	0.0101	0.0518						544.5	0	0	0
545	0	0	0	0			545	0.0502	0	0	0	0	0.0001	0.0103	0.0493						545.5	0	0	0
546	0	0	0	0			546	0.0501	0	0	0	0	0.0001	0.0105	0.0468						546.5	0	0	0
547	0	0	0	0			547	0.0498	0	0	0	0	0.0001	0.0107	0.0445						547.5	0	0	0
548	0	0	0	0			548	0.0496	0	0	0	0	0	0.0109	0.0422						548.5	0	0	0
549	0	0	0	0			549	0.0493	0	0	0	0	0	0.011	0.04						549.5	0	0	0
550	0	0	0	0			550	0.049	0	0	0	0	0	0.0112	0.0379						550.5	0	0	0
551	0	0	0	0			551	0.0486	0	0	0	0	0	0.0114	0.0359						551.5	0	0	0
552	0	0	0	0			552	0.0482	0	0	0	0	0	0.0116	0.034						552.5	0	0	0
553	0	0	0	0			553	0.0478	0	0	0	0	0	0.0118	0.0322						553.5	0	0	0
554	0	0	0	0			554	0.0474	0	0	0	0	0	0.0119	0.0304						554.5	0	0	0
555	0	0	0	0			555	0.0469	0	0	0	0	0	0.0121	0.0287						555.5	0	0	0
556	0	0	0	0			556	0.0464	0	0	0	0	0	0.0122	0.0271						556.5	0	0	0
557	0	0	0	0			557	0.0458	0	0	0	0	0	0.0124	0.0256						557.5	0	0	0
558	0	0	0	0			558	0.0452	0	0	0	0	0	0.0125	0.0241						558.5	0	0	0
559	0	0	0	0			559	0.0446	0	0	0	0	0	0.0127	0.0227						559.5	0	0	0
560	0	0	0	0			560	0.044	0	0	0	0	0	0.0128	0.0213						560.5	0	0	0
561	0	0	0	0			561	0.0433	0	0	0	0	0	0.0129	0.0201						561.5	0	0	0
562	0	0	0	0			562	0.0427	0	0	0	0	0	0.013	0.0189						562.5	0	0	0
563	0	0	0	0			563	0.042	0	0	0	0	0	0.0131	0.0177						563.5	0	0	0
564	0	0	0	0			564	0.0413	0	0	0	0	0	0.0132	0.0166						564.5	0	0	0
565	0	0	0	0			565	0.0405	0	0	0	0	0	0.0133	0.0156						565.5	0	0	0
566	0	0	0	0			566	0.0398	0	0	0	0	0	0.0134	0.0146						566.5	0	0	0
567	0	0	0	0			567	0.039	0	0	0	0	0	0.0134	0.0136						567.5	0	0	0
568	0	0	0	0			568	0.0382	0	0	0	0	0	0.0135	0.0127						568.5	0	0	0
569	0	0	0	0			569	0.0374	0	0	0	0	0	0.0135	0.0119						569.5	0	0	0
570	0	0	0	0			570	0.0366	0	0	0	0	0	0.0136	0.0111						570.5	0	0	0
571	0	0	0	0			571	0.0358	0	0	0	0	0	0.0136	0.0104						571.5	0	0	0
572	0	0	0	0			572	0.035	0	0	0	0	0	0.0136	0.0097						572.5	0	0	0
573	0	0	0	0			573	0.0341	0	0	0	0	0	0.0137	0.009						573.5	0	0	0
574	0	0	0	0			574	0.0333	0	0	0	0	0	0.0137	0.0084						574.5	0	0	0
575	0	0	0	0			575	0.0324	0	0	0	0	0	0.0137	0.0078						575.5	0	0	0
576	0	0	0	0			576	0.0316	0	0	0	0	0	0.0136	0.0073						576.5	0	0	0
577	0	0	0	0			577	0.0307	0	0	0	0	0	0.0136	0.0067						577.5	0	0	0
578	0	0	0	0			578	0.0299	0	0	0	0	0	0.0136	0.0062						578.5	0	0	0
579	0	0	0	0			579	0.029	0	0	0	0	0	0.0135	0.0058						579.5	0	0	0
580	0	0	0	0			580	0.0282	0	0	0	0	0	0.0135	0.0054						580.5	0	0	0
581	0	0	0	0			581	0.0274	0	0	0	0	0	0.0134	0.005						581.5	0	0	0
582	0	0	0	0			582	0.0265	0	0	0	0	0	0.0134	0.0046						582.5	0	0	0
583	0	0	0	0			583	0.0257	0	0	0	0	0	0.0133	0.0042						583.5	0	0	0
584	0	0	0	0			584	0.0249	0	0	0	0	0	0.0132	0.0039						584.5	0	0	0
585	0	0	0	0			585	0.024	0	0	0	0	0	0.0131	0.0036						585.5	0	0	0
586	0	0	0	0			586	0.0232	0	0	0	0	0	0.013	0.0033						586.5	0	0	0
587	0	0	0	0			587	0.0224	0	0	0	0	0	0.0129	0.0031						587.5	0	0	0
588	0	0	0	0			588	0.0217	0	0	0	0	0	0.0128	0.0028						588.5	0	0	0
589	0	0	0	0			589	0.0209	0	0	0	0	0	0.0127	0.0026						589.5	0	0	0
590	0	0	0	0			590	0.0201	0	0	0	0	0	0.0125	0.0024						590.5	0	0	0
591	0	0	0	0			591	0.0194	0	0	0	0	0	0.0124	0.0022						591.5	0	0	0
592	0	0	0	0			592	0.0186	0	0	0	0	0	0.0122	0.002						592.5	0	0	0
593	0	0	0	0			593	0.0179	0	0	0	0	0	0.0121	0.0019						593.5	0	0	0
594	0	0	0	0			594	0.0172	0	0	0	0	0	0.0119	0.0017						594.5	0	0	0
595	0	0	0	0			595	0.0165	0	0	0	0	0	0.0118	0.0016						595.5	0	0	0
596	0	0	0	0			596	0.0158	0	0	0	0	0	0.0116	0.0014						596.5	0	0	0
597	0	0	0	0			597	0.0152	0	0	0	0	0	0.0114	0.0013						597.5	0	0	0
598	0	0	0	0			598	0.0145	0	0	0	0	0	0.0112	0.0012						598.5	0	0	0
599	0	0	0	0			599	0.0139	0	0	0	0	0	0.011	0.0011						599.5	0	0	0
600	0	0	0	0			600	0.0133	0	0	0	0	0	0.0109	0.001						600.5	0	0	0
601	0	0	0	0			601	0.0127	0	0	0	0	0	0.0107	0.0009						601.5	0	0	0
602	0	0	0	0			602	0.0121	0	0	0	0	0	0.0105	0.0008						602.5	0	0	0
603	0	0	0	0			603	0.0116	0	0	0	0	0	0.0103	0.0008						603.5	0	0	0
604	0	0	0	0			604	0.011	0	0	0	0	0	0.0101	0.0007						604.5	0	0	0
605	0	0	0	0			605	0.0105	0	0	0	0	0	0.0098	0.0006						605.5	0	0	0
606	0	0	0	0			606	0.01	0	0	0	0	0	0.0096	0.0006						606.5	0	0	0
607	0	0	0	0			607	0.0095	0	0	0	0	0	0.0094	0.0005						607.5	0	0	0
608	0	0	0	0			608	0.009	0	0	0	0	0	0.0092	0.0005						608.5	0	0	0
609	0	0	0	0			609	0.0086	0	0	0	0	0	0.009	0.0004						609.5	0	0	0
610	0	0	0	0			610	0.0081	0	0	0	0	0	0.0088	0.0004						610.5	0	0	0
611	0	0	0	0			611	0.0077	0	0	0	0	0	0.0086	0.0003						611.5	0	0	0
612	0	0	0	0			612	0.0073	0	0	0	0	0	0.0084	0.0003						612.5	0	0	0
613	0	0	0	0			613	0.0069	0	0	0	0	0	0.0081	0.0003						613.5	0	0	0
614	0	0	0	0			614	0.0065	0	0	0	0	0	0.0079	0.0002						614.5	0	0	0
615	0	0	0	0			615	0.0062	0	0	0	0	0	0.0077	0.0002						615.5	0	0	0
616	0	0	0	0			616	0.0058	0	0	0	0	0	0.0075	0.0002						616.5	0	0	0
617	0	0	0	0			617	0.0055	0	0	0	0	0	0.0073	0.0002						617.5	0	0	0
618	0	0	0	0			618	0.0052	0	0	0	0	0	0.0071	0.0001						618.5	0	0	0
619	0	0	0	0			619	0.0049	0	0	0	0	0	0.0069	0.0001						619.5	0	0	0
620	0	0	0	0			620	0.0046	0	0	0	0	0	0.0066	0.0001						620.5	0	0	0
621	0	0	0	0			621	0.0043	0	0	0	0	0	0.0064	0.0001						621.5	0	0	0
622	0	0	0	0			622	0.0041	0	0	0	0	0	0.0062	0.0001						622.5	0	0	0
623	0	0	0	0			623	0.0038	0	0	0	0	0	0.006	0.0001						623.5	0	0	0
624	0	0	0	0			624	0.0036	0	0	0	0	0	0.0058	0.0001						624.5	0	0	0
625	0	0	0	0			625	0.0034	0	0	0	0	0	0.0056	0.0001						625.5	0	0	0
626	0	0	0	0			626	0.0032	0	0	0	0	0	0.0054	0.0001						626.5	0	0	0
627	0	0	0	0			627	0.003	0	0	0	0	0	0.0052	0						627.5	0	0	0
628	0	0	0	0			628	0.0028	0	0	0	0	0	0.0051	0						628.5	0	0	0
629	0	0	0	0			629	0.0026	0	0	0	0	0	0.0049	0						629.5	0	0	0
630	0	0	0	0			630	0.0024	0	0	0	0	0	0.0047	0						630.5	0	0	0
631	0	0	0	0			631	0.0023	0	0	0	0	0	0.0045	0						631.5	0	0	0
632	0	0	0	0			632	0.0021	0	0	0	0	0	0.0043	0						632.5	0	0	0
633	0	0	0	0			633	0.002	0	0	0	0	0	0.0042	0						633.5	0	0	0
634	0	0	0	0			634	0.0018	0	0	0	0	0	0.004	0						634.5	0	0	0
635	0	0	0	0			635	0.0017	0	0	0	0	0	0.0038	0						635.5	0	0	0
636	0	0	0	0			636	0.0016	0	0	0	0	0	0.0037	0						636.5	0	0	0
637	0	0	0	0			637	0.0015	0	0	0	0	0	0.0035	0						637.5	0	0	0
638	0	0	0	0			638	0.0014	0	0	0	0	0	0.0034	0						638.5	0	0	0
639	0	0	0	0			639	0.0013	0	0	0	0	0	0.0032	0						639.5	0	0	0
640	0	0	0	0			640	0.0012	0	0	0	0	0	0.0031	0						640.5	0	0	0
641	0	0	0	0			641	0.0011	0	0	0	0	0	0.003	0						641.5	0	0	0
642	0	0	0	0			642	0.001	0	0	0	0	0	0.0028	0						642.5	0	0	0
643	0	0	0	0			643	0.0009	0	0	0	0	0	0.0027	0						643.5	0	0	0
644	0	0	0	0			644	0.0009	0	0	0	0	0	0.0026	0						644.5	0	0	0
645	0	0	0	0			645	0.0008	0	0	0	0	0	0.0025	0						645.5	0	0	0
646	0	0	0	0			646	0.0007	0	0	0	0	0	0.0023	0						646.5	0	0	0
647	0	0	0	0			647	0.0007	0	0	0	0	0	0.0022	0						647.5	0	0	0
648	0	0	0	0			648	0.0006	0	0	0	0	0	0.0021	0						648.5	0	0	0
649	0	0	0	0			649	0.0006	0	0	0	0	0	0.002	0						649.5	0	0	0
650	0	0	0	0			650	0.0005	0	0	0	0	0	0.0019	0						650.5	0	0	0
651	0	0	0	0			651	0.0005	0	0	0	0	0	0.0018	0						651.5	0	0	0
652	0	0	0	0			652	0.0004	0	0	0	0	0	0.0017	0						652.5	0	0	0
653	0	0	0	0			653	0.0004	0	0	0	0	0	0.0016	0						653.5	0	0	0
654	0	0	0	0			654	0.0004	0	0	0	0	0	0.0015	0						654.5	0	0	0
655	0	0	0	0			655	0.0003	0	0	0	0	0	0.0015	0						655.5	0	0	0
656	0	0	0	0			656	0.0003	0	0	0	0	0	0.0014	0						656.5	0	0	0
657	0	0	0	0			657	0.0003	0	0	0	0	0	0.0013	0						657.5	0	0	0
658	0	0	0	0			658	0.0003	0	0	0	0	0	0.0012	0						658.5	0	0	0
659	0	0	0	0			659	0.0002	0	0	0	0	0	0.0012	0						659.5	0	0	0
660	0	0	0	0			660	0.0002	0	0	0	0	0	0.0011	0						660.5	0	0	0
661	0	0	0	0			661	0.0002	0	0	0	0	0	0.001	0						661.5	0	0	0
662	0	0	0	0			662	0.0002	0	0	0	0	0	0.001	0						662.5	0	0	0
663	0	0	0	0			663	0.0002	0	0	0	0	0	0.0009	0						663.5	0	0	0
664	0	0	0	0			664	0.0002	0	0	0	0	0	0.0009	0						664.5	0	0	0
665	0	0	0	0			665	0.0001	0	0	0	0	0	0.0008	0						665.5	0	0	0
666	0	0	0	0			666	0.0001	0	0	0	0	0	0.0008	0						666.5	0	0	0
667	0	0	0	0			667	0.0001	0	0	0	0	0	0.0007	0						667.5	0	0	0
668	0	0	0	0			668	0.0001	0	0	0	0	0	0.0007	0						668.5	0	0	0
669	0	0	0	0			669	0.0001	0	0	0	0	0	0.0006	0						669.5	0	0	0
670	0	0	0	0			670	0.0001	0	0	0	0	0	0.0006	0						670.5	0	0	0
671	0	0	0	0			671	0.0001	0	0	0	0	0	0.0006	0						671.5	0	0	0
672	0	0	0	0			672	0.0001	0	0	0	0	0	0.0005	0						672.5	0	0	0
673	0	0	0	0			673	0.0001	0	0	0	0	0	0.0005	0						673.5	0	0	0
674	0	0	0	0			674	0.0001	0	0	0	0	0	0.0005	0						674.5	0	0	0
675	0	0	0	0			675	0.0001	0	0	0	0	0	0.0004	0						675.5	0	0	0
676	0	0	0	0			676	0	0	0	0	0	0	0.0004	0						676.5	0	0	0
677	0	0	0	0			677	0	0	0	0	0	0	0.0004	0						677.5	0	0	0
678	0	0	0	0			678	0	0	0	0	0	0	0.0003	0						678.5	0	0	0
679	0	0	0	0			679	0	0	0	0	0	0	0.0003	0						679.5	0	0	0
680	0	0	0	0			680	0	0	0	0	0	0	0.0003	0						680.5	0	0	0
681	0	0	0	0			681	0	0	0	0	0	0	0.0003	0						681.5	0	0	0
682	0	0	0	0			682	0	0	0	0	0	0	0.0003	0						682.5	0	0	0
683	0	0	0	0			683	0	0	0	0	0	0	0.0002	0						683.5	0	0	0
684	0	0	0	0			684	0	0	0	0	0	0	0.0002	0						684.5	0	0	0
685	0	0	0	0			685	0	0	0	0	0	0	0.0002	0						685.5	0	0	0
686	0	0	0	0			686	0	0	0	0	0	0	0.0002	0						686.5	0	0	0
687	0	0	0	0			687	0	0	0	0	0	0	0.0002	0						687.5	0	0	0
688	0	0	0	0			688	0	0	0	0	0	0	0.0002	0						688.5	0	0	0
689	0	0	0	0			689	0	0	0	0	0	0	0.0002	0						689.5	0	0	0
690	0	0	0	0			690	0	0	0	0	0	0	0.0001	0						690.5	0	0	0
691	0	0	0	0			691	0	0	0	0	0	0	0.0001	0						691.5	0	0	0
692	0	0	0	0			692	0	0	0	0	0	0	0.0001	0						692.5	0	0	0
693	0	0	0	0			693	0	0	0	0	0	0	0.0001	0						693.5	0	0	0
694	0	0	0	0			694	0	0	0	0	0	0	0.0001	0						694.5	0	0	0
695	0	0	0	0			695	0	0	0	0	0	0	0.0001	0						695.5	0	0	0
696	0	0	0	0			696	0	0	0	0	0	0	0.0001	0						696.5	0	0	0
697	0	0	0	0			697	0	0	0	0	0	0	0.0001	0						697.5	0	0	0
698	0	0	0	0			698	0	0	0	0	0	0	0.0001	0						698.5	0	0	0
699	0	0	0	0			699	0	0	0	0	0	0	0.0001	0						699.5	0	0	0
700	0	0	0	0			700	0	0	0	0	0	0	0.0001	0						700.5	0	0	0
701	0	0	0	0			701	0	0	0	0	0	0	0.0001	0						701.5	0	0	0
702	0	0	0	0			702	0	0	0	0	0	0	0.0001	0						702.5	0	0	0
703	0	0	0	0			703	0	0	0	0	0	0	0	0						703.5	0	0	0
704	0	0	0	0			704	0	0	0	0	0	0	0	0						704.5	0	0	0
705	0	0	0	0			705	0	0	0	0	0	0	0	0						705.5	0	0	0
706	0	0	0	0			706	0	0	0	0	0	0	0	0						706.5	0	0	0
707	0	0	0	0			707	0	0	0	0	0	0	0	0						707.5	0	0	0
708	0	0	0	0			708	0	0	0	0	0	0	0	0						708.5	0	0	0
709	0	0	0	0			709	0	0	0	0	0	0	0	0						709.5	0	0	0
710	0	0	0	0			710	0	0	0	0	0	0	0	0						710.5	0	0	0
711	0	0	0	0			711	0	0	0	0	0	0	0	0						711.5	0	0	0
712	0	0	0	0			712	0	0	0	0	0	0	0	0						712.5	0	0	0
713	0	0	0	0			713	0	0	0	0	0	0	0	0						713.5	0	0	0
714	0	0	0	0			714	0	0	0	0	0	0	0	0						714.5	0	0	0
715	0	0	0	0			715	0	0	0	0	0	0	0	0						715.5	0	0	0
716	0	0	0	0			716	0	0	0	0	0	0	0	0						716.5	0	0	0
717	0	0	0	0			717	0	0	0	0	0	0	0	0						717.5	0	0	0
718	0	0	0	0			718	0	0	0	0	0	0	0	0						718.5	0	0	0
719	0	0	0	0			719	0	0	0	0	0	0	0	0						719.5	0	0	0
720	0	0	0	0			720	0	0	0	0	0	0	0	0						720.5	0	0	0
721	0	0	0	0			721	0	0	0	0	0	0	0	0						721.5	0	0	0
722	0	0	0	0			722	0	0	0	0	0	0	0	0						722.5	0	0	0
723	0	0	0	0			723	0	0	0	0	0	0	0	0						723.5	0	0	0
724	0	0	0	0			724	0	0	0	0	0	0	0	0						724.5	0	0	0
725	0	0	0	0			725	0	0	0	0	0	0	0	0						725.5	0	0	0
726	0	0	0	0			726	0	0	0	0	0	0	0	0						726.5	0	0	0
727	0	0	0	0			727	0	0	0	0	0	0	0	0						727.5	0	0	0
728	0	0	0	0			728	0	0	0	0	0	0	0	0						728.5	0	0	0
729	0	0	0	0			729	0	0	0	0	0	0	0	0						729.5	0	0	0
730	0	0	0	0			730	0	0	0	0	0	0	0	0						730.5	0	0	0
731	0	0	0	0			731	0	0	0	0	0	0	0	0						731.5	0	0	0
732	0	0	0	0			732	0	0	0	0	0	0	0	0						732.5	0	0	0
733	0	0	0	0			733	0	0	0	0	0	0	0	0						733.5	0	0	0
734	0	0	0	0			734	0	0	0	0	0	0	0	0						734.5	0	0	0
735	0	0	0	0			735	0	0	0	0	0	0	0	0						735.5	0	0	0
736	0	0	0	0			736	0	0	0	0	0	0	0	0						736.5	0	0	0
737	0	0	0	0			737	0	0	0	0	0	0	0	0						737.5	0	0	0
738	0	0	0	0			738	0	0	0	0	0	0	0	0						738.5	0	0	0
739	0	0	0	0			739	0	0	0	0	0	0	0	0						739.5	0	0	0
740	0	0	0	0			740	0	0	0	0	0	0	0	0						740.5	0	0	0
741	0	0	0	0			741	0	0	0	0	0	0	0	0						741.5	0	0	0
742	0	0	0	0			742	0	0	0	0	0	0	0	0						742.5	0	0	0
743	0	0	0	0			743	0	0	0	0	0	0	0	0						743.5	0	0	0
744	0	0	0	0			744	0	0	0	0	0	0	0	0						744.5	0	0	0
745	0	0	0	0			745	0	0	0	0	0	0	0	0						745.5	0	0	0
746	0	0	0	0			746	0	0	0	0	0	0	0	0						746.5	0	0	0
747	0	0	0	0			747	0	0	0	0	0	0	0	0						747.5	0	0	0
748	0	0	0	0			748	0	0	0	0	0	0	0	0						748.5	0	0	0
749	0	0	0	0			749	0	0	0	0	0	0	0	0						749.5	0	0	0
750	0	0	0	0			750	0	0	0	0	0	0	0	0						750.5	0	0	0
751	0	0	0	0			751	0	0	0	0	0	0	0	0						751.5	0	0	0
752	0	0	0	0			752	0	0	0	0	0	0	0	0						752.5	0	0	0
753	0	0	0	0			753	0	0	0	0	0	0	0	0						753.5	0	0	0
754	0	0	0	0			754	0	0	0	0	0	0	0	0						754.5	0	0	0
755	0	0	0	0			755	0	0	0	0	0	0	0	0						755.5	0	0	0
756	0	0	0	0			756	0	0	0	0	0	0	0	0						756.5	0	0	0
757	0	0	0	0			757	0	0	0	0	0	0	0	0						757.5	0	0	0
758	0	0	0	0			758	0	0	0	0	0	0	0	0						758.5	0	0	0
759	0	0	0	0			759	0	0	0	0	0	0	0	0						759.5	0	0	0
760	0	0	0	0			760	0	0	0	0	0	0	0	0						760.5	0	0	0
761	0	0	0	0			761	0	0	0	0	0	0	0	0						761.5	0	0	0
762	0	0	0	0			762	0	0	0	0	0	0	0	0						762.5	0	0	0
763	0	0	0	0			763	0	0	0	0	0	0	0	0						763.5	0	0	0
764	0	0	0	0			764	0	0	0	0	0	0	0	0						764.5	0	0	0
765	0	0	0	0			765	0	0	0	0	0	0	0	0						765.5	0	0	0
766	0	0	0	0			766	0	0	0	0	0	0	0	0						766.5	0	0	0
767	0	0	0	0			767	0	0	0	0	0	0	0	0						767.5	0	0	0
768	0	0	0	0			768	0	0	0	0	0	0	0	0						768.5	0	0	0
769	0	0	0	0			769	0	0	0	0	0	0	0	0						769.5	0	0	0
770	0	0	0	0			770	0	0	0	0	0	0	0	0						770.5	0	0	0
771	0	0	0	0			771	0	0	0	0	0	0	0	0						771.5	0	0	0
772	0	0	0	0			772	0	0	0	0	0	0	0	0						772.5	0	0	0
773	0	0	0	0			773	0	0	0	0	0	0	0	0						773.5	0	0	0
774	0	0	0	0			774	0	0	0	0	0	0	0	0						774.5	0	0	0
775	0	0	0	0			775	0	0	0	0	0	0	0	0						775.5	0	0	0
776	0	0	0	0			776	0	0	0	0	0	0	0	0						776.5	0	0	0
777	0	0	0	0			777	0	0	0	0	0	0	0	0						777.5	0	0	0
778	0	0	0	0			778	0	0	0	0	0	0	0	0						778.5	0	0	0
779	0	0	0	0			779	0	0	0	0	0	0	0	0						779.5	0	0	0
780	0	0	0	0			780	0	0	0	0	0	0	0	0						780.5	0	0	0
781	0	0	0	0			781	0	0	0	0	0	0	0	0						781.5	0	0	0
782	0	0	0	0			782	0	0	0	0	0	0	0	0						782.5	0	0	0
783	0	0	0	0			783	0	0	0	0	0	0	0	0						783.5	0	0	0
784	0	0	0	0			784	0	0	0	0	0	0	0	0						784.5	0	0	0
785	0	0	0	0			785	0	0	0	0	0	0	0	0						785.5	0	0	0
786	0	0	0	0			786	0	0	0	0	0	0	0	0						786.5	0	0	0
787	0	0	0	0			787	0	0	0	0	0	0	0	0						787.5	0	0	0
788	0	0	0	0			788	0	0	0	0	0	0	0	0						788.5	0	0	0
789	0	0	0	0			789	0	0	0	0	0	0	0	0						789.5	0	0	0
790	0	0	0	0			790	0	0	0	0	0	0	0	0						790.5	0	0	0
791	0	0	0	0			791	0	0	0	0	0	0	0	0						791.5	0	0	0
792	0	0	0	0			792	0	0	0	0	0	0	0	0						792.5	0	0	0
793	0	0	0	0			793	0	0	0	0	0	0	0	0						793.5	0	0	0
794	0	0	0	0			794	0	0	0	0	0	0	0	0						794.5	0	0	0
795	0	0	0	0			795	0	0	0	0	0	0	0	0						795.5	0	0	0
796	0	0	0	0			796	0	0	0	0	0	0	0	0						796.5	0	0	0
797	0	0	0	0			797	0	0	0	0	0	0	0	0						797.5	0	0	0
798	0	0	0	0			798	0	0	0	0	0	0	0	0						798.5	0	0	0
799	0	0	0	0			799	0	0	0	0	0	0	0	0						799.5	0	0	0
800	0	0	0	0			800	0	0	0	0	0	0	0	0						800.5	0	0	0
																					801.5	0	0	0
																					802.5	0	0	0
																					803.5	0	0	0
																					804.5	0	0	0
																					805.5	0	0	0
																					806.5	0	0	0
																					807.5	0	0	0
																					808.5	0	0	0
																					809.5	0	0	0
																					810.5	0	0	0
																					811.5	0	0	0
																					812.5	0	0	0
																					813.5	0	0	0
																					814.5	0	0	0
																					815.5	0	0	0
																					816.5	0	0	0
																					817.5	0	0	0
																					818.5	0	0	0
																					819.5	0	0	0
																					820.5	0	0	0
																					821.5	0	0	0
																					822.5	0	0	0
																					823.5	0	0	0
																					824.5	0	0	0
																					825.5	0	0	0
																					826.5	0	0	0
																					827.5	0	0	0
																					828.5	0	0	0
																					829.5	0	0	0
																					830.5	0	0	0
																					831.5	0	0	0
																					832.5	0	0	0
																					833.5	0	0	0
																					834.5	0	0	0
																					835.5	0	0	0
																					836.5	0	0	0
																					837.5	0	0	0
																					838.5	0	0	0
																					839.5	0	0	0
																					840.5	0	0	0
																					841.5	0	0	0
																					842.5	0	0	0
																					843.5	0	0	0
																					844.5	0	0	0
																					845.5	0	0	0
																					846.5	0	0	0
																					847.5	0	0	0
																					848.5	0	0	0
																					849.5	0	0	0
																					850.5	0	0	0
																					851.5	0	0	0
																					852.5	0	0	0
																					853.5	0	0	0
																					854.5	0	0	0
																					855.5	0	0	0
																					856.5	0	0	0
																					857.5	0	0	0
																					858.5	0	0	0
																					859.5	0	0	0
																					860.5	0	0	0
																					861.5	0	0	0
																					862.5	0	0	0
																					863.5	0	0	0
																					864.5	0	0	0
																					865.5	0	0	0
																					866.5	0	0	0
																					867.5	0	0	0
																					868.5	0	0	0
																					869.5	0	0	0
																					870.5	0	0	0
																					871.5	0	0	0
																					872.5	0	0	0
																					873.5	0	0	0
																					874.5	0	0	0
																					875.5	0	0	0
																					876.5	0	0	0
																					877.5	0	0	0
																					878.5	0	0	0
																					879.5	0	0	0
																					880.5	0	0	0
																					881.5	0	0	0
																					882.5	0	0	0
																					883.5	0	0	0
																					884.5	0	0	0
																					885.5	0	0	0
																					886.5	0	0	0
																					887.5	0	0	0
																					888.5	0	0	0
																					889.5	0	0	0
																					890.5	0	0	0
																					891.5	0	0	0
																					892.5	0	0	0
																					893.5	0	0	0
																					894.5	0	0	0
																					895.5	0	0	0
																					896.5	0	0	0
																					897.5	0	0	0
																					898.5	0	0	0
																					899.5	0	0	0
																					900.5	0	0	0
																					901.5	0	0	0
																					902.5	0	0	0
																					903.5	0	0	0
																					904.5	0	0	0
																					905.5	0	0	0
																					906.5	0	0	0
																					907.5	0	0	0
																					908.5	0	0	0
																					909.5	0	0	0
																					910.5	0	0	0
																					911.5	0	0	0
																					912.5	0	0	0
																					913.5	0	0	0
																					914.5	0	0	0
																					915.5	0	0	0
																					916.5	0	0	0
																					917.5	0	0	0
																					918.5	0	0	0
																					919.5	0	0	0
																					920.5	0	0	0
																					921.5	0	0	0
																					922.5	0	0	0
																					923.5	0	0	0
																					924.5	0	0	0
																					925.5	0	0	0
																					926.5	0	0	0
																					927.5	0	0	0
																					928.5	0	0	0
																					929.5	0	0	0
																					930.5	0	0	0
																					931.5	0	0	0
																					932.5	0	0	0
																					933.5	0	0	0
																					934.5	0	0	0
																					935.5	0	0	0
																					936.5	0	0	0
																					937.5	0	0	0
																					938.5	0	0	0
																					939.5	0	0	0
																					940.5	0	0	0
																					941.5	0	0	0
																					942.5	0	0	0
																					943.5	0	0	0
																					944.5	0	0	0
																					945.5	0	0	0
																					946.5	0	0	0
																					947.5	0	0	0
																					948.5	0	0	0
																					949.5	0	0	0
																					950.5	0	0	0
																					951.5	0	0	0
																					952.5	0	0	0
																					953.5	0	0	0
																					954.5	0	0	0
																					955.5	0	0	0
																					956.5	0	0	0
																					957.5	0	0	0
																					958.5	0	0	0
																					959.5	0	0	0
																					960.5	0	0	0
																					961.5	0	0	0
																					962.5	0	0	0
																					963.5	0	0	0
																					964.5	0	0	0
																					965.5	0	0	0
																					966.5	0	0	0
																					967.5	0	0	0
																					968.5	0	0	0
																					969.5	0	0	0
																					970.5	0	0	0
																					971.5	0	0	0
																					972.5	0	0	0
																					973.5	0	0	0
																					974.5	0	0	0
																					975.5	0	0	0
																					976.5	0	0	0
																					977.5	0	0	0
																					978.5	0	0	0
																					979.5	0	0	0
																					980.5	0	0	0
																					981.5	0	0	0
																					982.5	0	0	0
																					983.5	0	0	0
																					984.5	0	0	0
																					985.5	0	0	0
																					986.5	0	0	0
																					987.5	0	0	0
																					988.5	0	0	0
																					989.5	0	0	0
																					990.5	0	0	0
																					991.5	0	0	0
																					992.5	0	0	0
																					993.5	0	0	0
																					994.5	0	0	0
																					995.5	0	0	0
																					996.5	0	0	0
																					997.5	0	0	0
																					998.5	0	0	0
																					999.5	0	0	0

## Sheet: NTA Latex Pacifier
Latex Pacifier							Latex Pacifiers - Boiling										Latex Pacifiers - Broken down in tap water
Particle Size (nm)	Concentration (E6 particles / ml)	Concentration (E6 particles / ml)	Concentration (E6 particles / ml)				Particle Size (nm)	Concentration (E6 particles / ml)	Concentration (E6 particles / ml)	Concentration (E6 particles / ml)	Concentration (E6 particles / ml)	Concentration (E6 particles / ml)	Concentration (E6 particles / ml)				Particle Size (nm)	Concentration (E6 particles / ml)	Concentration (E6 particles / ml)	Concentration (E6 particles / ml)
	Latex Pacifier Video 1	Latex Pacifier Video 1	Latex Pacifier Video 1	H2O Control				After 1st boiling	After 2nd boiling	After 3rd boiling	Boiled Latex Pacifier broken down with a mixer	Boiled H2O Control sample 1	Boiled H2O Control sample 2					Video 1	Video 2	Video 3
0	0	0	0				0	0	0	0	0	0	0				0.5	0	0	0
1	0	0	0				1	0	0	0	0	0	0				1.5	0	0	0
2	0	0	0				2	0	0	0	0	0	0				2.5	0	0	0
3	0	0	0				3	0	0	0	0	0	0				3.5	0	0	0
4	0	0	0				4	0	0	0	0	0	0				4.5	0	0	0
5	0	0	0				5	0	0	0	0	0	0				5.5	0	0	0
6	0	0	0				6	0	0	0	0	0	0				6.5	0	0	0
7	0	0	0				7	0	0	0	0	0	0				7.5	0	0	0
8	0	0	0				8	0	0	0	0	0	0				8.5	0	0	0
9	0	0	0				9	0	0	0	0	0.0007	0				9.5	0	0	0
10	0	0	0				10	0	0	0	0	0.0172	0				10.5	0	0	0
11	0	0	0				11	0	0	0	0	0.1195	0				11.5	0	0	0
12	0	0	0				12	0	0	0	0	0.2397	0				12.5	0	0	0
13	0	0	0				13	0	0.0002	0	0	0.1946	0				13.5	0	0	0
14	0	0	0				14	0	0.0021	0	0	0.1761	0				14.5	0	0	0
15	0	0	0				15	0	0.0124	0	0	0.1642	0				15.5	0	0	0
16	0	0	0				16	0	0.0378	0	0	0.1331	0				16.5	0	0	0
17	0	0	0				17	0	0.0661	0	0	0.198	0				17.5	0	0	0
18	0	0	0				18	0	0.0793	0	0	0.3418	0				18.5	0	0	0
19	0.0004	0	0				19	0	0.0788	0	0	0.445	0				19.5	0	0	0
20	0.0029	0	0				20	0	0.0714	0	0	0.467	0				20.5	0	0	0
21	0.0144	0	0.0003				21	0	0.072	0	0	0.4557	0				21.5	0	0	0
22	0.0531	0	0.0013				22	0	0.0868	0	0.0001	0.4842	0				22.5	0	0	0
23	0.1463	0	0.0051				23	0	0.103	0	0.0007	0.598	0				23.5	0	0	0
24	0.3133	0	0.0144				24	0	0.112	0	0.003	0.741	0				24.5	0	0	0
25	0.5427	0	0.0315				25	0	0.1128	0	0.0097	0.7885	0				25.5	0	0	0
26	0.7988	0.0001	0.0554				26	0	0.1083	0	0.0247	0.6879	0				26.5	0	0	0
27	1.0513	0.0005	0.0846				27	0	0.1064	0	0.0508	0.5092	0				27.5	0	0	0
28	1.2863	0.0017	0.1249				28	0	0.1113	0.0001	0.0864	0.3626	0				28.5	0	0	0
29	1.5021	0.0052	0.1886				29	0	0.1209	0.0004	0.1277	0.3081	0				29.5	0	0	0
30	1.7104	0.0129	0.2804				30	0	0.133	0.0013	0.1749	0.3346	0				30.5	0	0	0
31	1.9366	0.0272	0.3895				31	0.0001	0.15	0.0034	0.2339	0.3931	0				31.5	0	0	0
32	2.2117	0.0493	0.5016				32	0.0002	0.1748	0.0075	0.3087	0.4411	0				32.5	0	0	0
33	2.5529	0.0779	0.6173				33	0.0007	0.2062	0.0147	0.392	0.4666	0				33.5	0	0	0
34	2.9542	0.1091	0.7557				34	0.0017	0.2398	0.0252	0.4657	0.4832	0				34.5	0	0	0
35	3.3916	0.1394	0.9405				35	0.0036	0.2704	0.0388	0.512	0.5072	0				35.5	0	0	0
36	3.8383	0.1675	1.182				36	0.0068	0.2944	0.0546	0.5271	0.5425	0				36.5	0	0	0
37	4.2856	0.1955	1.4653				37	0.0112	0.3098	0.0711	0.5248	0.5827	0				37.5	0	0	0
38	4.759	0.2264	1.7565				38	0.0164	0.317	0.0869	0.5301	0.6202	0				38.5	0	0	0
39	5.2923	0.2622	2.0171				39	0.0215	0.3194	0.0998	0.5652	0.6497	0				39.5	0	0	0
40	5.9012	0.3024	2.2267				40	0.0255	0.3215	0.1081	0.6405	0.6658	0				40.5	0	0	0
41	6.5682	0.3451	2.3938				41	0.0276	0.3267	0.1115	0.7551	0.6631	0				41.5	0	0	0
42	7.2542	0.3874	2.5493				42	0.0277	0.3352	0.1119	0.8995	0.6394	0				42.5	0	0	0
43	7.9243	0.4275	2.7302				43	0.0261	0.3445	0.1125	1.0626	0.5997	0				43.5	0	0	0
44	8.5652	0.4655	2.9606				44	0.0233	0.3507	0.117	1.2338	0.5547	0				44.5	0	0	0
45	9.1855	0.5037	3.2433				45	0.0195	0.3503	0.1274	1.4056	0.5166	0				45.5	0	0	0
46	9.8119	0.5468	3.5641				46	0.0153	0.3418	0.1437	1.5748	0.4945	0				46.5	0	0	0
47	10.4761	0.601	3.9009				47	0.0113	0.3262	0.1647	1.7427	0.4917	0				47.5	0	0	0
48	11.1968	0.6714	4.232				48	0.0079	0.307	0.1879	1.9118	0.5065	0.0001				48.5	0	0	0
49	11.9793	0.7613	4.5463				49	0.0057	0.2886	0.2109	2.0865	0.5349	0.0002				49.5	0	0	0
50	12.8106	0.8703	4.8432				50	0.0049	0.275	0.2317	2.2693	0.5722	0.0004				50.5	0	0	0
51	13.6689	0.9954	5.1314				51	0.0056	0.2684	0.2496	2.4612	0.615	0.0007				51.5	0	0	0
52	14.5278	1.1316	5.4229				52	0.0078	0.2694	0.2644	2.662	0.6603	0.0013				52.5	0	0	0
53	15.3575	1.2733	5.7258				53	0.0114	0.2769	0.2765	2.869	0.7053	0.0022				53.5	0	0	0
54	16.1334	1.4148	6.0437				54	0.0163	0.2893	0.2867	3.0801	0.7474	0.0035				54.5	0	0	0
55	16.8371	1.551	6.3741				55	0.0222	0.305	0.2958	3.2926	0.784	0.0055				55.5	0	0	0
56	17.4572	1.6781	6.7089				56	0.0288	0.3226	0.3049	3.5047	0.8135	0.0081				56.5	0	0	0
57	17.997	1.7936	7.0403				57	0.0354	0.3419	0.3154	3.717	0.8358	0.0113				57.5	0	0	2
58	18.47	1.8969	7.3613				58	0.0415	0.363	0.329	3.9321	0.8528	0.0149				58.5	0	0	5
59	18.8978	1.9891	7.669				59	0.0462	0.3865	0.3471	4.1528	0.8678	0.0189				59.5	0	0	12
60	19.3102	2.0733	7.9648				60	0.0491	0.4129	0.3707	4.3835	0.8853	0.023				60.5	0	0	27
61	19.7344	2.153	8.2522				61	0.0498	0.442	0.4	4.6276	0.9095	0.0271				61.5	0	3	57
62	20.197	2.2327	8.5372				62	0.0486	0.4727	0.4345	4.8878	0.9445	0.0312				62.5	2	11	116
63	20.7157	2.316	8.825				63	0.0457	0.5038	0.4736	5.1655	0.9922	0.0356				63.5	3	34	226
64	21.2986	2.4064	9.118				64	0.0418	0.5333	0.5165	5.4601	1.0531	0.0407				64.5	5	95	421
65	21.9461	2.5068	9.4193				65	0.0378	0.5598	0.5628	5.7701	1.1253	0.047				65.5	10	246	757
66	22.6521	2.6192	9.7311				66	0.0346	0.5823	0.6127	6.0928	1.2047	0.0551				66.5	17	595	1310
67	23.4011	2.7448	10.0514				67	0.0329	0.6001	0.6663	6.4225	1.2854	0.0653				67.5	29	1348	2187
68	24.1772	2.8848	10.3804				68	0.0332	0.614	0.7241	6.7535	1.3604	0.0778				68.5	51	2870	3526
69	24.9635	3.0399	10.7164				69	0.0358	0.6249	0.7858	7.08	1.4228	0.0924				69.5	86	5762	5500
70	25.7407	3.2096	11.0558				70	0.0408	0.6347	0.851	7.3957	1.4669	0.1085				70.5	144	10948	8313
71	26.4965	3.3939	11.3967				71	0.048	0.6458	0.9187	7.6974	1.4897	0.1256				71.5	239	19740	12193
72	27.2166	3.5911	11.7368				72	0.0568	0.6603	0.9878	7.9834	1.4907	0.1429				72.5	393	33875	17382
73	27.8935	3.7996	12.0768				73	0.0667	0.6807	1.0572	8.2552	1.4727	0.1598				73.5	639	55467	24119
74	28.5243	4.0172	12.4199				74	0.0772	0.7088	1.1261	8.517	1.4412	0.1758				74.5	1028	86871	32621
75	29.1063	4.2407	12.7695				75	0.0876	0.7459	1.1936	8.7732	1.4028	0.1905				75.5	1639	130442	43067
76	29.6421	4.4668	13.1323				76	0.0975	0.7928	1.2592	9.0291	1.3643	0.2039				76.5	2587	188198	55579
77	30.1348	4.6921	13.5133				77	0.1066	0.8493	1.3224	9.2891	1.3319	0.216				77.5	4042	261448	70206
78	30.5877	4.9125	13.9164				78	0.115	0.9146	1.3824	9.5547	1.3099	0.2267				78.5	6244	350440	86917
79	31.007	5.1249	14.3438				79	0.1228	0.9874	1.4383	9.8266	1.3007	0.236				79.5	9534	454111	105598
80	31.3974	5.3269	14.7942				80	0.1305	1.0661	1.4891	10.1033	1.305	0.244				80.5	14379	569996	126057
81	31.7631	5.5165	15.2638				81	0.1386	1.1493	1.5335	10.3809	1.3221	0.2505				81.5	21402	694342	148031
82	32.1075	5.6933	15.7459				82	0.1476	1.2353	1.5708	10.6557	1.3503	0.2556				82.5	31414	822407	171205
83	32.4332	5.8572	16.2316				83	0.1582	1.3226	1.6003	10.9232	1.3878	0.2593				83.5	45439	948915	195226
84	32.7418	6.0091	16.7109				84	0.1705	1.41	1.6221	11.1798	1.4324	0.2616				84.5	64728	1068579	219726
85	33.0351	6.1508	17.1738				85	0.1848	1.4964	1.6369	11.4239	1.4821	0.2629				85.5	90758	1176617	244341
86	33.3098	6.2832	17.6083				86	0.201	1.5803	1.6458	11.6539	1.535	0.2634				86.5	125205	1269175	268729
87	33.5645	6.408	18.0048				87	0.2187	1.6605	1.6502	11.8707	1.5894	0.2637				87.5	169900	1343608	292584
88	33.796	6.5268	18.3543				88	0.2374	1.7358	1.6522	12.076	1.6433	0.2643				88.5	226748	1398599	315650
89	33.9995	6.6402	18.6491				89	0.2564	1.8048	1.6533	12.2715	1.695	0.2657				89.5	297629	1434112	337726
90	34.1712	6.7494	18.8853				90	0.275	1.8663	1.655	12.4597	1.7429	0.2686				90.5	384281	1451227	358673
91	34.3057	6.8554	19.0607				91	0.2923	1.9192	1.6587	12.6428	1.7855	0.2734				91.5	488172	1451890	378410
92	34.3988	6.9593	19.1761				92	0.3076	1.9628	1.6646	12.8218	1.8222	0.2805				92.5	610374	1438631	396918
93	34.448	7.0631	19.2361				93	0.3202	1.9967	1.6733	12.9978	1.8525	0.2899				93.5	751448	1414290	414228
94	34.451	7.1684	19.2471				94	0.3294	2.0209	1.6844	13.1705	1.8767	0.302				94.5	911344	1381774	430422
95	34.4092	7.2774	19.2189				95	0.3349	2.0357	1.6974	13.3395	1.8958	0.3166				95.5	1089335	1343876	445621
96	34.3225	7.3932	19.1609				96	0.3364	2.0418	1.7117	13.5034	1.9111	0.3337				96.5	1283967	1303143	459982
97	34.1948	7.5177	19.0833				97	0.3339	2.04	1.7267	13.6597	1.924	0.3531				97.5	1493055	1261809	473685
98	34.0312	7.6536	18.996				98	0.3277	2.0313	1.7419	13.8066	1.936	0.3745				98.5	1713701	1221765	486932
99	33.8381	7.8029	18.9074				99	0.3183	2.0167	1.757	13.9418	1.9484	0.3978				99.5	1942359	1184576	499942
100	33.6227	7.9666	18.823				100	0.3064	1.9975	1.7721	14.0626	1.9618	0.4228				100.5	2174929	1151506	512939
101	33.3905	8.145	18.7468				101	0.2927	1.9749	1.7876	14.1662	1.9766	0.4492				101.5	2406900	1123578	526156
102	33.1491	8.3379	18.6807				102	0.2782	1.9502	1.8042	14.2506	1.9922	0.4769				102.5	2633518	1101622	539828
103	32.9034	8.5436	18.6246				103	0.264	1.9249	1.8227	14.3137	2.0081	0.5058				103.5	2849999	1086338	554190
104	32.6598	8.7602	18.5777				104	0.2508	1.9008	1.8443	14.3547	2.0232	0.5359				104.5	3051759	1078354	569477
105	32.419	8.9845	18.5369				105	0.2394	1.8792	1.8698	14.3722	2.0363	0.5672				105.5	3234646	1078270	585921
106	32.1837	9.2133	18.5003				106	0.2304	1.8622	1.9003	14.367	2.0464	0.5998				106.5	3395172	1086719	603755
107	31.9549	9.4431	18.4657				107	0.2242	1.8513	1.9368	14.3402	2.0528	0.6339				107.5	3530705	1104400	623206
108	31.7312	9.6705	18.4307				108	0.2209	1.848	1.9797	14.2938	2.0551	0.6695				108.5	3639617	1132125	644500
109	31.5127	9.892	18.3953				109	0.2206	1.8537	2.0295	14.231	2.0532	0.7068				109.5	3721353	1170855	667861
110	31.2957	10.1051	18.3578				110	0.2229	1.8692	2.086	14.1547	2.0476	0.7457				110.5	3776444	1221735	693509
111	31.0782	10.307	18.3182				111	0.2279	1.8952	2.1488	14.0688	2.0386	0.7862				111.5	3806436	1286124	721661
112	30.8586	10.4959	18.2771				112	0.235	1.9316	2.2174	13.9767	2.0269	0.828				112.5	3813753	1365626	752527
113	30.6356	10.6711	18.235				113	0.2442	1.9779	2.2908	13.8823	2.0134	0.8708				113.5	3801527	1462109	786314
114	30.4082	10.8317	18.1929				114	0.2552	2.0331	2.368	13.7885	1.9986	0.9138				114.5	3773384	1577726	823217
115	30.1757	10.9775	18.1508				115	0.2678	2.0956	2.4479	13.6969	1.9827	0.9564				115.5	3733243	1714913	863423
116	29.9387	11.1087	18.1096				116	0.2819	2.1633	2.529	13.609	1.966	0.9975				116.5	3685114	1876383	907103
117	29.6986	11.2258	18.0689				117	0.2974	2.2341	2.6104	13.5259	1.9484	1.0363				117.5	3632942	2065086	954411
118	29.4581	11.3295	18.0286				118	0.3145	2.3057	2.691	13.4472	1.9295	1.0717				118.5	3580478	2284151	1005477
119	29.2202	11.4203	17.9879				119	0.3331	2.376	2.77	13.3724	1.9089	1.1029				119.5	3531198	2536783	1060409
120	28.9858	11.4985	17.9445				120	0.3533	2.4427	2.8466	13.2999	1.8861	1.1292				120.5	3488263	2826122	1119280
121	28.7585	11.5646	17.8969				121	0.3752	2.5042	2.9205	13.2289	1.8605	1.15				121.5	3454517	3155053	1182132
122	28.5398	11.6185	17.843				122	0.3985	2.5589	2.9913	13.1574	1.8319	1.1651				122.5	3432511	3525965	1248966
123	28.3323	11.6604	17.7803				123	0.4234	2.6061	3.0591	13.0843	1.8	1.1745				123.5	3424549	3940473	1319745
124	28.1361	11.6898	17.706				124	0.4496	2.6451	3.1239	13.0081	1.7649	1.1786				124.5	3432754	4399093	1394383
125	27.9511	11.7058	17.6178				125	0.4768	2.6757	3.1858	12.928	1.727	1.1779				125.5	3459127	4900920	1472755
126	27.7775	11.7081	17.5138				126	0.5046	2.698	3.2455	12.8436	1.6869	1.1733				126.5	3505624	5443316	1554688
127	27.6134	11.696	17.3919				127	0.5326	2.7126	3.3031	12.7542	1.6451	1.1656				127.5	3574219	6021648	1639967
128	27.4585	11.6694	17.2515				128	0.5604	2.7196	3.359	12.6604	1.6027	1.1561				128.5	3666959	6629133	1728339
129	27.3095	11.6279	17.0912				129	0.5873	2.7197	3.4134	12.5622	1.5606	1.1457				129.5	3786019	7256810	1819518
130	27.1643	11.5715	16.9116				130	0.6128	2.7134	3.4669	12.4601	1.5198	1.1355				130.5	3933739	7893689	1913188
131	27.0216	11.5007	16.7132				131	0.6363	2.7011	3.5196	12.3549	1.4814	1.1265				131.5	4112639	8527089	2009017
132	26.8787	11.4165	16.4976				132	0.6573	2.6833	3.5717	12.2479	1.4461	1.1194				132.5	4325432	9143156	2106661
133	26.7347	11.3204	16.267				133	0.6753	2.6602	3.6231	12.1403	1.4148	1.1149				133.5	4574995	9727543	2205779
134	26.5864	11.2137	16.0234				134	0.69	2.632	3.674	12.0327	1.3879	1.1135				134.5	4864330	10266202	2306040
135	26.4328	11.0984	15.7699				135	0.701	2.5988	3.7243	11.9268	1.366	1.1155				135.5	5196481	10746199	2407133
136	26.2722	10.9765	15.5098				136	0.7083	2.5609	3.7739	11.8235	1.3491	1.1209				136.5	5574415	11156491	2508781
137	26.1039	10.8504	15.2467				137	0.7118	2.5182	3.8225	11.7243	1.3374	1.1296				137.5	6000865	11488575	2610748
138	25.9261	10.7224	14.9841				138	0.7117	2.471	3.87	11.6307	1.3307	1.1416				138.5	6478118	11736942	2712847
139	25.7366	10.5943	14.7246				139	0.7083	2.4195	3.9159	11.5428	1.3285	1.1563				139.5	7007764	11899298	2814950
140	25.5352	10.4681	14.4714				140	0.702	2.364	3.9601	11.462	1.3304	1.1736				140.5	7590384	11976541	2916991
141	25.3196	10.3453	14.227				141	0.6932	2.305	4.002	11.3884	1.3359	1.1928				141.5	8225217	11972503	3018970
142	25.0891	10.2275	13.994				142	0.6826	2.243	4.0415	11.3228	1.3446	1.2136				142.5	8909793	11893510	3120959
143	24.8414	10.1151	13.7733				143	0.6706	2.1786	4.0782	11.2647	1.3555	1.2355				143.5	9639566	11747810	3223099
144	24.5754	10.009	13.5658				144	0.6578	2.1123	4.112	11.2136	1.3681	1.2581				144.5	10407590	11544938	3325603
145	24.2906	9.9092	13.3726				145	0.6449	2.0448	4.1422	11.169	1.382	1.2809				145.5	11204254	11295080	3428752
146	23.9861	9.8156	13.1929				146	0.6323	1.9769	4.1689	11.1299	1.3965	1.3036				146.5	12017148	11008494	3532896
147	23.6621	9.7275	13.0266				147	0.6205	1.9093	4.1917	11.0951	1.4112	1.3259				147.5	12831088	10695012	3638444
148	23.3179	9.644	12.872				148	0.6097	1.8425	4.2107	11.0629	1.4258	1.3474				148.5	13628346	10363659	3745867
149	22.9547	9.5642	12.728				149	0.6003	1.7773	4.2259	11.0316	1.4398	1.368				149.5	14389125	10022384	3855691
150	22.5737	9.4874	12.5924				150	0.5924	1.7142	4.2374	11	1.4532	1.3872				150.5	15092264	9677902	3968490
151	22.1766	9.4122	12.4639				151	0.5859	1.6536	4.2452	10.9661	1.4658	1.4051				151.5	15716187	9335634	4084883
152	21.7662	9.3377	12.3407				152	0.581	1.596	4.2498	10.9288	1.4776	1.4214				152.5	16240014	8999716	4205528
153	21.3442	9.2627	12.2201				153	0.5773	1.5418	4.2512	10.8861	1.4884	1.4358				153.5	16644784	8673080	4331118
154	20.9137	9.1868	12.1008				154	0.5747	1.4912	4.25	10.8369	1.4983	1.4483				154.5	16914668	8357555	4462374
155	20.4778	9.1092	11.981				155	0.573	1.4444	4.2464	10.7802	1.5072	1.4586				155.5	17038067	8054004	4600038
156	20.0396	9.0295	11.8595				156	0.5718	1.4018	4.2408	10.7149	1.5153	1.4667				156.5	17008476	7762474	4744869
157	19.6028	8.9479	11.7356				157	0.571	1.3632	4.2337	10.6405	1.5223	1.4724				157.5	16825013	7482334	4897634
158	19.1695	8.8635	11.6075				158	0.5701	1.3285	4.2252	10.5562	1.5283	1.4755				158.5	16492559	7212429	5059102
159	18.7428	8.777	11.4753				159	0.5689	1.298	4.2159	10.4619	1.5331	1.476				159.5	16021473	6951218	5230031
160	18.3252	8.6887	11.3386				160	0.5671	1.2713	4.2056	10.3575	1.5366	1.4736				160.5	15426922	6696910	5411162
161	17.9192	8.5993	11.1976				161	0.5645	1.2483	4.1946	10.243	1.5386	1.4685				161.5	14727885	6447589	5603204
162	17.5259	8.509	11.0518				162	0.5609	1.2288	4.183	10.1185	1.5389	1.4604				162.5	13945944	6201341	5806821
163	17.1468	8.4185	10.9015				163	0.5562	1.2125	4.1708	9.9845	1.5374	1.4495				163.5	13103976	5956361	6022616
164	16.7829	8.3286	10.7472				164	0.5503	1.1993	4.1578	9.8412	1.5337	1.4357				164.5	12224873	5711066	6251111
165	16.435	8.2399	10.5893				165	0.5432	1.1886	4.144	9.6894	1.5279	1.4191				165.5	11330402	5464178	6492728
166	16.1038	8.153	10.4283				166	0.5349	1.1802	4.1292	9.53	1.5198	1.4				166.5	10440277	5214808	6747763
167	15.7884	8.0685	10.2642				167	0.5254	1.1737	4.1132	9.3631	1.5091	1.3783				167.5	9571495	4962505	7016362
168	15.4886	7.9869	10.0975				168	0.5149	1.1687	4.0958	9.1901	1.4958	1.3544				168.5	8737957	4707293	7298495
169	15.204	7.9086	9.9285				169	0.5035	1.1647	4.0768	9.0115	1.48	1.3285				169.5	7950336	4449672	7593921
170	14.934	7.8342	9.7577				170	0.4913	1.1615	4.0559	8.8283	1.4617	1.3009				170.5	7216182	4190594	7902165
171	14.6781	7.7642	9.5855				171	0.4786	1.1586	4.0331	8.6418	1.4411	1.2718				171.5	6540182	3931412	8222485
172	14.4346	7.6984	9.4118				172	0.4654	1.1555	4.0083	8.4526	1.4182	1.2417				172.5	5924540	3673797	8553841
173	14.203	7.6373	9.2369				173	0.4521	1.152	3.9813	8.2617	1.3933	1.2108				173.5	5369418	3419649	8894877
174	13.982	7.5808	9.061				174	0.4389	1.1475	3.9521	8.0702	1.3665	1.1796				174.5	4873386	3170977	9243895
175	13.771	7.5291	8.8846				175	0.426	1.1419	3.9209	7.879	1.3383	1.1482				175.5	4433849	2929797	9598842
176	13.5691	7.4823	8.708				176	0.4135	1.1348	3.8878	7.6891	1.3088	1.1172				176.5	4047441	2698019	9957309
177	13.3746	7.4401	8.531				177	0.4017	1.126	3.853	7.5011	1.2783	1.0867				177.5	3710346	2477356	10316528
178	13.1868	7.4025	8.3541				178	0.3907	1.1151	3.8167	7.316	1.2471	1.0571				178.5	3418566	2269252	10673400
179	13.0048	7.3696	8.1779				179	0.3807	1.1022	3.7792	7.1343	1.2154	1.0286				179.5	3168129	2074834	11024516
180	12.8281	7.3411	8.0026				180	0.3718	1.087	3.7409	6.9568	1.1836	1.0013				180.5	2955236	1894890	11366209
181	12.6551	7.3166	7.8282				181	0.364	1.0695	3.7021	6.7837	1.1518	0.9755				181.5	2776363	1729869	11694610
182	12.4854	7.296	7.6554				182	0.3575	1.0498	3.6633	6.6158	1.12	0.9513				182.5	2628327	1579902	12005722
183	12.318	7.279	7.4844				183	0.3522	1.0277	3.6246	6.453	1.0886	0.9287				183.5	2508322	1444842	12295510
184	12.1525	7.2653	7.3156				184	0.3482	1.0034	3.5866	6.296	1.0575	0.9078				184.5	2413925	1324314	12559993
185	11.9882	7.2546	7.1495				185	0.3456	0.9772	3.5497	6.1448	1.0269	0.8886				185.5	2343096	1217765	12795347
186	11.8239	7.2464	6.9861				186	0.3442	0.9491	3.514	5.9993	0.9968	0.8709				186.5	2294160	1124525	12998015
187	11.6595	7.2406	6.8258				187	0.3439	0.9194	3.4799	5.8598	0.9671	0.8547				187.5	2265783	1043855	13164810
188	11.4944	7.2366	6.6688				188	0.3449	0.8883	3.4475	5.7261	0.9379	0.8399				188.5	2256939	975002	13293009
189	11.3284	7.2339	6.5153				189	0.3469	0.8561	3.4172	5.5981	0.9092	0.8262				189.5	2266882	917239	13380446
190	11.1614	7.2326	6.3657				190	0.35	0.823	3.389	5.476	0.881	0.8136				190.5	2295100	869899	13425578
191	10.9924	7.2318	6.2198				191	0.3539	0.7893	3.363	5.3594	0.8532	0.8017				191.5	2341275	832410	13427538
192	10.8218	7.2314	6.0778				192	0.3588	0.7553	3.3393	5.2482	0.8258	0.7904				192.5	2405238	804321	13386166
193	10.6494	7.2309	5.9396				193	0.3644	0.7213	3.3179	5.1422	0.7989	0.7795				193.5	2486908	785320	13302011
194	10.4751	7.2298	5.8056				194	0.3708	0.6876	3.2987	5.0413	0.7724	0.7689				194.5	2586235	775259	13176314
195	10.2994	7.2278	5.6757				195	0.3778	0.6545	3.2819	4.9456	0.7464	0.7582				195.5	2703128	774175	13010970
196	10.1219	7.2244	5.5497				196	0.3854	0.6221	3.2673	4.8545	0.721	0.7474				196.5	2837375	782306	12808459
197	9.943	7.2195	5.4274				197	0.3936	0.5907	3.2548	4.7678	0.6962	0.7363				197.5	2988560	800122	12571772
198	9.7629	7.2126	5.309				198	0.4023	0.5604	3.2444	4.6856	0.6722	0.7246				198.5	3155967	828348	12304318
199	9.5824	7.2035	5.1944				199	0.4115	0.5315	3.2361	4.6075	0.6489	0.7125				199.5	3338485	867996	12009821
200	9.4011	7.1918	5.0832				200	0.4211	0.5041	3.2296	4.5332	0.6267	0.6996				200.5	3534514	920405	11692219
201	9.2197	7.1772	4.9755				201	0.4312	0.4783	3.225	4.4626	0.6055	0.6861				201.5	3741880	987277	11355556
202	9.0385	7.1595	4.8713				202	0.4417	0.4542	3.2221	4.3952	0.5855	0.6719				202.5	3957765	1070723	11003890
203	8.8578	7.1386	4.7702				203	0.4527	0.4318	3.2209	4.3311	0.5669	0.657				203.5	4178667	1173302	10641196
204	8.6781	7.1145	4.6724				204	0.464	0.4113	3.2213	4.2702	0.5497	0.6415				204.5	4400395	1298059	10271293
205	8.4994	7.0867	4.5776				205	0.4758	0.3924	3.2231	4.2117	0.5341	0.6254				205.5	4618107	1448543	9897776
206	8.322	7.0553	4.4857				206	0.4878	0.3754	3.2262	4.1557	0.5202	0.6089				206.5	4826409	1628806	9523963
207	8.1464	7.0204	4.3964				207	0.5002	0.36	3.2305	4.1017	0.5079	0.5919				207.5	5019502	1843356	9152861
208	7.9728	6.9818	4.3098				208	0.5128	0.3463	3.2359	4.0495	0.4975	0.5747				208.5	5191386	2097060	8787141
209	7.8013	6.9397	4.2257				209	0.5256	0.3343	3.2421	3.9992	0.489	0.5574				209.5	5336121	2394957	8429122
210	7.6319	6.8941	4.144				210	0.5384	0.3237	3.2487	3.9501	0.4823	0.5401				210.5	5448110	2741979	8080780
211	7.4648	6.845	4.0643				211	0.5514	0.3146	3.2559	3.9024	0.4774	0.5229				211.5	5522403	3142546	7743745
212	7.3002	6.7928	3.9868				212	0.5643	0.3067	3.2632	3.8556	0.4743	0.5059				212.5	5554999	3600032	7419330
213	7.1378	6.7375	3.9111				213	0.5769	0.3	3.2704	3.8096	0.4728	0.4894				213.5	5543101	4116095	7108541
214	6.9783	6.6795	3.8373				214	0.5893	0.2945	3.2771	3.7644	0.473	0.4734				214.5	5485322	4689909	6812114
215	6.821	6.6188	3.765				215	0.6013	0.2899	3.2829	3.7196	0.4747	0.4579				215.5	5381808	5317340	6530534
216	6.6662	6.5559	3.6941				216	0.6126	0.2861	3.2877	3.6753	0.4776	0.4432				216.5	5234268	5990156	6264071
217	6.5137	6.491	3.6246				217	0.6233	0.2831	3.2909	3.6314	0.4816	0.4293				217.5	5045900	6695408	6012806
218	6.3637	6.4244	3.5564				218	0.6331	0.2807	3.2924	3.5878	0.4866	0.4163				218.5	4821229	7415101	5776661
219	6.2158	6.3562	3.4892				219	0.6419	0.2788	3.2917	3.5445	0.4924	0.4042				219.5	4565860	8126332	5555423
220	6.07	6.2869	3.423				220	0.6495	0.2772	3.2885	3.5016	0.4987	0.3931				220.5	4286167	8802003	5348771
221	5.9261	6.2167	3.3577				221	0.6558	0.276	3.2826	3.4588	0.5053	0.383				221.5	3988959	9412185	5156298
222	5.7842	6.1459	3.2932				222	0.6608	0.2751	3.2736	3.4164	0.5121	0.3739				222.5	3681134	9926098	4977530
223	5.6443	6.0748	3.2294				223	0.6642	0.2742	3.2613	3.3746	0.5187	0.3658				223.5	3369355	10314579	4811939
224	5.506	6.0035	3.1662				224	0.666	0.2734	3.2456	3.333	0.5249	0.3587				224.5	3059776	10552775	4658966
225	5.3694	5.9324	3.1036				225	0.6662	0.2727	3.226	3.2921	0.5306	0.3526				225.5	2757824	10622719	4518024
226	5.2344	5.8616	3.0416				226	0.6646	0.2719	3.2026	3.2517	0.5356	0.3474				226.5	2468048	10515415	4388510
227	5.1009	5.7912	2.98				227	0.6612	0.2709	3.1752	3.212	0.5397	0.3431				227.5	2194047	10232094	4269818
228	4.9692	5.7215	2.9191				228	0.656	0.2699	3.1439	3.1732	0.5427	0.3396				228.5	1938455	9784404	4161335
229	4.8389	5.6525	2.8586				229	0.6491	0.2686	3.1085	3.1352	0.5444	0.3369				229.5	1702983	9193466	4062452
230	4.71	5.5844	2.7986				230	0.6405	0.2672	3.069	3.0981	0.5448	0.3349				230.5	1488505	8487921	3972565
231	4.5829	5.5171	2.7392				231	0.6302	0.2654	3.0256	3.062	0.5438	0.3334				231.5	1295175	7701245	3891071
232	4.4574	5.4506	2.6804				232	0.6183	0.2636	2.9782	3.027	0.5412	0.3325				232.5	1122552	6868711	3817377
233	4.3337	5.3854	2.6223				233	0.6049	0.2615	2.9271	2.9932	0.5371	0.332				233.5	969738	6024443	3750891
234	4.2119	5.3209	2.5648				234	0.5901	0.2592	2.8724	2.9606	0.5314	0.3318				234.5	835504	5198903	3691024
235	4.0918	5.2574	2.5081				235	0.5741	0.2567	2.8142	2.9292	0.5241	0.3319				235.5	718401	4417090	3637187
236	3.9738	5.1948	2.4522				236	0.557	0.254	2.7529	2.8992	0.5152	0.3321				236.5	616867	3697558	3588790
237	3.8581	5.133	2.3974				237	0.539	0.251	2.6886	2.8705	0.5048	0.3323				237.5	529300	3052229	3545234
238	3.7445	5.072	2.3434				238	0.5202	0.2479	2.6215	2.843	0.4929	0.3326				238.5	454127	2486870	3505917
239	3.6335	5.0116	2.2905				239	0.5007	0.2446	2.552	2.8169	0.4797	0.3326				239.5	389843	2002030	3470220
240	3.5249	4.9517	2.2387				240	0.4808	0.2411	2.4804	2.7922	0.4651	0.3325				240.5	335049	1594229	3437516
241	3.4189	4.8923	2.1882				241	0.4606	0.2375	2.407	2.7687	0.4495	0.3321				241.5	288464	1257199	3407158
242	3.3159	4.8333	2.139				242	0.4403	0.2338	2.332	2.7465	0.4328	0.3313				242.5	248937	983028	3378484
243	3.2157	4.7744	2.0911				243	0.42	0.2299	2.2558	2.7254	0.4153	0.3301				243.5	215448	763118	3350814
244	3.1185	4.7156	2.0446				244	0.3999	0.226	2.1787	2.7055	0.397	0.3284				244.5	187099	588915	3323451
245	3.0243	4.6567	1.9996				245	0.3801	0.222	2.101	2.6867	0.3781	0.3262				245.5	163115	452409	3295682
246	2.9331	4.5977	1.9561				246	0.3608	0.2179	2.023	2.6688	0.3589	0.3235				246.5	142825	346431	3266785
247	2.8452	4.5385	1.9142				247	0.3419	0.2138	1.945	2.6518	0.3394	0.3201				247.5	125655	264790	3236029
248	2.7602	4.4788	1.8737				248	0.3237	0.2097	1.8674	2.6355	0.3199	0.3161				248.5	111120	202289	3202685
249	2.6784	4.4186	1.8348				249	0.3062	0.2056	1.7901	2.6198	0.3003	0.3115				249.5	98805	154673	3166032
250	2.5997	4.3578	1.7974				250	0.2895	0.2014	1.7141	2.6046	0.2809	0.3063				250.5	88365	118521	3125373
251	2.524	4.2961	1.7616				251	0.2736	0.1972	1.6391	2.5898	0.2619	0.3005				251.5	79505	91133	3080040
252	2.4513	4.2338	1.7272				252	0.2585	0.1931	1.5656	2.5752	0.2432	0.294				252.5	71983	70403	3029416
253	2.3814	4.1706	1.6943				253	0.2443	0.1889	1.4937	2.5606	0.2251	0.287				253.5	65592	54709	2972945
254	2.3143	4.1064	1.6628				254	0.2311	0.1848	1.4236	2.5458	0.2076	0.2794				254.5	60162	42813	2910153
255	2.2499	4.0412	1.6325				255	0.2187	0.1807	1.3555	2.5309	0.1909	0.2713				255.5	55550	33775	2840663
256	2.1881	3.975	1.6036				256	0.2072	0.1767	1.2897	2.5156	0.1749	0.2628				256.5	51637	26889	2764213
257	2.1285	3.9077	1.5757				257	0.1966	0.1727	1.2261	2.4998	0.1597	0.2539				257.5	48325	21621	2680669
258	2.0713	3.8394	1.549				258	0.1869	0.1687	1.165	2.4833	0.1454	0.2446				258.5	45530	17575	2590041
259	2.0163	3.7698	1.5233				259	0.178	0.1648	1.1065	2.4659	0.132	0.235				259.5	43186	14454	2492496
260	1.9632	3.6994	1.4985				260	0.17	0.1609	1.0507	2.4477	0.1195	0.2251				260.5	41235	12034	2388357
261	1.912	3.628	1.4746				261	0.1627	0.1571	0.9976	2.4285	0.1079	0.2151				261.5	39631	10149	2278114
262	1.8623	3.5556	1.4514				262	0.1561	0.1533	0.9472	2.4082	0.0972	0.2049				262.5	38334	8675	2162414
263	1.8143	3.4824	1.4288				263	0.1503	0.1496	0.8995	2.3866	0.0874	0.1947				263.5	37314	7519	2042057
264	1.7676	3.4084	1.4068				264	0.1451	0.146	0.8546	2.3637	0.0785	0.1844				264.5	36545	6609	1917974
265	1.7222	3.3336	1.3854				265	0.1405	0.1424	0.8124	2.3396	0.0704	0.1743				265.5	36006	5895	1791215
266	1.6781	3.2585	1.3643				266	0.1366	0.139	0.773	2.3141	0.0632	0.1642				266.5	35681	5335	1662916
267	1.6348	3.1829	1.3437				267	0.1332	0.1356	0.7362	2.2872	0.0567	0.1542				267.5	35557	4900	1534270
268	1.5926	3.107	1.3233				268	0.1304	0.1323	0.7019	2.2589	0.0509	0.1445				268.5	35625	4567	1406494
269	1.5512	3.0309	1.3031				269	0.1281	0.129	0.6702	2.2293	0.0459	0.135				269.5	35879	4320	1280796
270	1.5105	2.9549	1.2832				270	0.1263	0.1259	0.6408	2.1983	0.0414	0.1258				270.5	36315	4147	1158333
271	1.4706	2.8791	1.2635				271	0.125	0.123	0.6138	2.166	0.0376	0.1169				271.5	36931	4038	1040184
272	1.4313	2.8036	1.244				272	0.1241	0.1201	0.5889	2.1324	0.0343	0.1083				272.5	37728	3989	927317
273	1.3926	2.7286	1.2246				273	0.1236	0.1173	0.5662	2.0976	0.0315	0.1001				273.5	38710	3995	820562
274	1.3544	2.6543	1.2052				274	0.1236	0.1147	0.5453	2.0617	0.0291	0.0923				274.5	39881	4056	720594
275	1.3168	2.5809	1.186				275	0.124	0.1122	0.5264	2.0247	0.0272	0.0848				275.5	41247	4173	627920
276	1.2797	2.5084	1.1668				276	0.1248	0.1099	0.5093	1.9868	0.0257	0.0778				276.5	42817	4348	542871
277	1.2431	2.437	1.1478				277	0.126	0.1077	0.4938	1.9481	0.0245	0.0711				277.5	44602	4586	465608
278	1.207	2.367	1.1288				278	0.1276	0.1057	0.4798	1.9086	0.0235	0.0649				278.5	46613	4895	396130
279	1.1715	2.2983	1.1099				279	0.1295	0.1038	0.4671	1.8684	0.0229	0.059				279.5	48864	5283	334285
280	1.1366	2.2312	1.0911				280	0.1319	0.102	0.4558	1.8278	0.0224	0.0535				280.5	51370	5763	279792
281	1.1022	2.1657	1.0725				281	0.1345	0.1004	0.4455	1.7868	0.0222	0.0485				281.5	54150	6351	232262
282	1.0684	2.1018	1.054				282	0.1375	0.099	0.4364	1.7454	0.0221	0.0438				282.5	57222	7066	191223
283	1.0352	2.0399	1.0356				283	0.1409	0.0977	0.4282	1.7038	0.0221	0.0394				283.5	60608	7931	156144
284	1.0028	1.9798	1.0174				284	0.1446	0.0965	0.4209	1.6622	0.0223	0.0354				284.5	64331	8975	126458
285	0.9712	1.9217	0.9994				285	0.1486	0.0955	0.4144	1.6206	0.0226	0.0318				285.5	68416	10234	101585
286	0.9402	1.8656	0.9816				286	0.153	0.0946	0.4086	1.5792	0.023	0.0284				286.5	72889	11750	80947
287	0.91	1.8115	0.9641				287	0.1576	0.0939	0.4034	1.5379	0.0234	0.0253				287.5	77779	13574	63989
288	0.8808	1.7593	0.9467				288	0.1625	0.0932	0.3988	1.497	0.0238	0.0226				288.5	83118	15769	50187
289	0.8523	1.7093	0.9296				289	0.1676	0.0926	0.3945	1.4565	0.0243	0.02				289.5	88938	18406	39059
290	0.8248	1.6613	0.9129				290	0.1731	0.0922	0.3909	1.4164	0.0248	0.0177				290.5	95272	21572	30169
291	0.7981	1.6153	0.8964				291	0.1788	0.0918	0.3875	1.3767	0.0253	0.0157				291.5	102156	25369	23131
292	0.7723	1.5712	0.8803				292	0.1847	0.0914	0.3845	1.3378	0.0258	0.0138				292.5	109627	29913	17608
293	0.7476	1.529	0.8645				293	0.1908	0.0911	0.3818	1.2994	0.0263	0.0122				293.5	117724	35340	13312
294	0.7238	1.4886	0.8491				294	0.1971	0.0909	0.3793	1.2617	0.0267	0.0107				294.5	126484	41802	9996
295	0.701	1.4499	0.8339				295	0.2035	0.0907	0.377	1.2247	0.0271	0.0094				295.5	135948	49469	7459
296	0.6791	1.413	0.8192				296	0.2101	0.0904	0.375	1.1884	0.0274	0.0082				296.5	146154	58527	5531
297	0.6582	1.3776	0.8048				297	0.2168	0.0902	0.3729	1.1528	0.0277	0.0071				297.5	157141	69175	4078
298	0.6383	1.3438	0.7907				298	0.2235	0.09	0.3711	1.118	0.028	0.0062				298.5	168947	81616	2991
299	0.6193	1.3113	0.7771				299	0.2302	0.0897	0.3694	1.084	0.0282	0.0054				299.5	181609	96056	2182
300	0.6011	1.2802	0.7637				300	0.237	0.0894	0.3678	1.0507	0.0284	0.0047				300.5	195159	112684	1584
301	0.5839	1.2502	0.7508				301	0.2437	0.089	0.3663	1.0183	0.0285	0.0041				301.5	209628	131666	1146
302	0.5675	1.2214	0.7381				302	0.2504	0.0886	0.3648	0.9865	0.0285	0.0035				302.5	225043	153119	825
303	0.5519	1.1935	0.7258				303	0.2569	0.0881	0.3634	0.9556	0.0285	0.003				303.5	241427	177094	592
304	0.5371	1.1666	0.7139				304	0.2633	0.0876	0.3621	0.9254	0.0283	0.0026				304.5	258795	203553	424
305	0.5231	1.1405	0.7022				305	0.2695	0.0869	0.3608	0.8959	0.0282	0.0022				305.5	277158	232340	303
306	0.5097	1.1151	0.6909				306	0.2756	0.0862	0.3594	0.8672	0.0279	0.0019				306.5	296518	263161	216
307	0.497	1.0903	0.6798				307	0.2813	0.0853	0.3581	0.8391	0.0276	0.0016				307.5	316870	295565	153
308	0.4849	1.066	0.669				308	0.2868	0.0844	0.3569	0.8118	0.0272	0.0014				308.5	338199	328928	109
309	0.4734	1.0423	0.6584				309	0.292	0.0834	0.3557	0.7852	0.0268	0.0012				309.5	360482	362450	78
310	0.4625	1.0189	0.6481				310	0.2968	0.0823	0.3544	0.7593	0.0263	0.001				310.5	383685	395172	55
311	0.4519	0.9958	0.6379				311	0.3012	0.0811	0.3532	0.734	0.0258	0.0008				311.5	407763	425998	39
312	0.4419	0.973	0.628				312	0.3052	0.0799	0.3519	0.7094	0.0252	0.0007				312.5	432660	453742	28
313	0.4322	0.9505	0.6181				313	0.3087	0.0785	0.3507	0.6854	0.0245	0.0006				313.5	458310	477193	20
314	0.4228	0.928	0.6084				314	0.3118	0.077	0.3495	0.6621	0.0238	0.0005				314.5	484636	495189	14
315	0.4138	0.9057	0.5989				315	0.3144	0.0755	0.3482	0.6393	0.0231	0.0004				315.5	511550	506705	10
316	0.405	0.8836	0.5894				316	0.3164	0.074	0.347	0.6172	0.0224	0.0003				316.5	538953	510938	7
317	0.3965	0.8615	0.58				317	0.3179	0.0723	0.3458	0.5957	0.0216	0.0003				317.5	566739	507389	5
318	0.3882	0.8395	0.5707				318	0.3188	0.0706	0.3445	0.5748	0.0208	0.0002				318.5	594791	495921	4
319	0.38	0.8176	0.5613				319	0.3192	0.0689	0.3432	0.5545	0.02	0.0002				319.5	622987	476794	3
320	0.372	0.7957	0.5521				320	0.319	0.0671	0.342	0.5348	0.0191	0.0001				320.5	651198	450664	2
321	0.3642	0.7739	0.5427				321	0.3182	0.0653	0.3407	0.5156	0.0183	0.0001				321.5	679292	418551	2
322	0.3564	0.7521	0.5335				322	0.3168	0.0635	0.3394	0.4971	0.0174	0.0001				322.5	707131	381766	1
323	0.3488	0.7304	0.5242				323	0.3148	0.0617	0.3382	0.4791	0.0166	0.0001				323.5	734579	341815	0
324	0.3413	0.7088	0.5148				324	0.3122	0.0598	0.3369	0.4617	0.0157	0.0001				324.5	761501	300286	0
325	0.3338	0.6873	0.5055				325	0.3091	0.058	0.3356	0.4448	0.0149	0.0001				325.5	787763	258731	0
326	0.3263	0.666	0.496				326	0.3054	0.0562	0.3344	0.4286	0.014	0				326.5	813235	218556	0
327	0.3189	0.6448	0.4866				327	0.3012	0.0544	0.3332	0.4129	0.0132	0				327.5	837795	180935	0
328	0.3116	0.6239	0.4771				328	0.2964	0.0526	0.332	0.3978	0.0124	0				328.5	861327	146756	0
329	0.3042	0.6032	0.4675				329	0.2912	0.0509	0.3308	0.3832	0.0116	0				329.5	883724	116588	0
330	0.297	0.5828	0.4579				330	0.2854	0.0492	0.3296	0.3692	0.0109	0				330.5	904890	90698	0
331	0.2897	0.5624	0.4482				331	0.2793	0.0476	0.3285	0.3558	0.0101	0				331.5	924740	69077	0
332	0.2825	0.5426	0.4385				332	0.2727	0.046	0.3274	0.3428	0.0094	0				332.5	943201	51499	0
333	0.2754	0.5231	0.4287				333	0.2657	0.0444	0.3264	0.3304	0.0087	0				333.5	960213	37578	0
334	0.2682	0.504	0.419				334	0.2584	0.0429	0.3254	0.3186	0.0081	0				334.5	975728	26835	0
335	0.2612	0.4853	0.4091				335	0.2508	0.0415	0.3244	0.3072	0.0075	0				335.5	989712	18755	0
336	0.2541	0.467	0.3993				336	0.2429	0.0401	0.3235	0.2963	0.0069	0				336.5	1002144	12827	0
337	0.2472	0.4492	0.3895				337	0.2348	0.0388	0.3227	0.286	0.0063	0				337.5	1013016	8587	0
338	0.2403	0.4318	0.3797				338	0.2265	0.0375	0.3219	0.2761	0.0058	0				338.5	1022332	5626	0
339	0.2334	0.4149	0.3698				339	0.218	0.0363	0.3212	0.2667	0.0053	0				339.5	1030105	3609	0
340	0.2267	0.3985	0.36				340	0.2094	0.0352	0.3205	0.2578	0.0048	0				340.5	1036363	2267	0
341	0.2201	0.3827	0.3503				341	0.2008	0.0341	0.3199	0.2492	0.0044	0				341.5	1041140	1395	0
342	0.2135	0.3674	0.3406				342	0.1921	0.033	0.3194	0.2411	0.004	0				342.5	1044481	840	0
343	0.207	0.3526	0.3309				343	0.1834	0.0321	0.3189	0.2334	0.0036	0				343.5	1046436	497	0
344	0.2007	0.3383	0.3213				344	0.1747	0.0311	0.3185	0.2261	0.0033	0				344.5	1047065	288	0
345	0.1944	0.3245	0.3118				345	0.1661	0.0302	0.3181	0.2192	0.0029	0				345.5	1046429	163	0
346	0.1883	0.3114	0.3024				346	0.1576	0.0294	0.3178	0.2125	0.0026	0				346.5	1044597	91	0
347	0.1823	0.2988	0.2931				347	0.1492	0.0286	0.3176	0.2062	0.0024	0				347.5	1041639	50	0
348	0.1764	0.2866	0.2839				348	0.141	0.0279	0.3173	0.2002	0.0021	0				348.5	1037627	27	0
349	0.1707	0.2751	0.2748				349	0.1329	0.0271	0.3171	0.1945	0.0019	0				349.5	1032634	14	0
350	0.1651	0.264	0.2659				350	0.125	0.0265	0.3169	0.1891	0.0017	0				350.5	1026735	7	0
351	0.1596	0.2534	0.2571				351	0.1174	0.0258	0.3167	0.1839	0.0015	0				351.5	1020002	4	0
352	0.1543	0.2434	0.2485				352	0.11	0.0252	0.3166	0.1789	0.0013	0				352.5	1012506	2	0
353	0.1491	0.2337	0.24				353	0.1028	0.0245	0.3164	0.1741	0.0012	0				353.5	1004319	0	0
354	0.1441	0.2246	0.2317				354	0.0959	0.0239	0.3162	0.1695	0.001	0				354.5	995506	0	0
355	0.1393	0.2159	0.2236				355	0.0893	0.0234	0.316	0.1651	0.0009	0				355.5	986132	0	0
356	0.1346	0.2077	0.2157				356	0.083	0.0228	0.3157	0.1609	0.0008	0				356.5	976258	0	0
357	0.1301	0.1999	0.208				357	0.0769	0.0223	0.3154	0.1568	0.0007	0				357.5	965942	0	0
358	0.1257	0.1924	0.2005				358	0.0712	0.0217	0.315	0.1528	0.0006	0				358.5	955239	0	0
359	0.1215	0.1854	0.1931				359	0.0657	0.0212	0.3145	0.1489	0.0005	0				359.5	944197	0	0
360	0.1174	0.1787	0.186				360	0.0605	0.0206	0.3139	0.1452	0.0005	0				360.5	932864	0	0
361	0.1136	0.1723	0.1791				361	0.0556	0.0201	0.3133	0.1415	0.0004	0				361.5	921282	0	0
362	0.1098	0.1663	0.1724				362	0.051	0.0196	0.3125	0.1379	0.0003	0				362.5	909490	0	0
363	0.1063	0.1606	0.1659				363	0.0467	0.0191	0.3115	0.1343	0.0003	0				363.5	897523	0	0
364	0.1029	0.1552	0.1596				364	0.0427	0.0185	0.3105	0.1308	0.0003	0				364.5	885412	0	0
365	0.0997	0.1501	0.1535				365	0.0389	0.018	0.3093	0.1274	0.0002	0				365.5	873186	0	0
366	0.0966	0.1452	0.1476				366	0.0354	0.0175	0.3079	0.124	0.0002	0				366.5	860870	0	0
367	0.0936	0.1406	0.142				367	0.0322	0.017	0.3064	0.1207	0.0002	0				367.5	848486	0	0
368	0.0909	0.1362	0.1366				368	0.0291	0.0164	0.3047	0.1173	0.0001	0				368.5	836053	0	0
369	0.0882	0.1321	0.1313				369	0.0264	0.0159	0.3028	0.1141	0.0001	0				369.5	823588	0	0
370	0.0857	0.1281	0.1263				370	0.0238	0.0154	0.3008	0.1108	0.0001	0				370.5	811106	0	0
371	0.0834	0.1244	0.1215				371	0.0214	0.0149	0.2985	0.1076	0.0001	0				371.5	798619	0	0
372	0.0812	0.1208	0.1169				372	0.0193	0.0143	0.2961	0.1043	0.0001	0				372.5	786137	0	0
373	0.0791	0.1174	0.1125				373	0.0173	0.0138	0.2935	0.1011	0.0001	0				373.5	773670	0	0
374	0.0771	0.1142	0.1083				374	0.0155	0.0133	0.2907	0.098	0	0				374.5	761225	0	0
375	0.0753	0.1111	0.1042				375	0.0139	0.0128	0.2878	0.0949	0	0				375.5	748809	0	0
376	0.0735	0.1082	0.1004				376	0.0124	0.0123	0.2847	0.0918	0	0				376.5	736427	0	0
377	0.0719	0.1054	0.0967				377	0.0111	0.0118	0.2814	0.0887	0	0				377.5	724084	0	0
378	0.0704	0.1028	0.0932				378	0.0099	0.0113	0.278	0.0856	0	0				378.5	711783	0	0
379	0.069	0.1003	0.0899				379	0.0088	0.0108	0.2744	0.0826	0	0				379.5	699528	0	0
380	0.0676	0.0979	0.0867				380	0.0079	0.0103	0.2706	0.0797	0	0				380.5	687322	0	0
381	0.0664	0.0956	0.0837				381	0.007	0.0098	0.2667	0.0767	0	0				381.5	675168	0	0
382	0.0652	0.0934	0.0808				382	0.0063	0.0094	0.2628	0.0738	0	0				382.5	663068	0	0
383	0.0641	0.0913	0.0781				383	0.0056	0.0089	0.2587	0.071	0	0				383.5	651027	0	0
384	0.0631	0.0894	0.0755				384	0.005	0.0085	0.2545	0.0682	0	0				384.5	639046	0	0
385	0.0621	0.0875	0.0731				385	0.0045	0.0081	0.2503	0.0654	0	0				385.5	627128	0	0
386	0.0612	0.0857	0.0707				386	0.0041	0.0077	0.246	0.0628	0	0				386.5	615278	0	1
387	0.0603	0.084	0.0685				387	0.0037	0.0073	0.2417	0.0602	0	0				387.5	603498	0	1
388	0.0595	0.0824	0.0664				388	0.0034	0.0069	0.2373	0.0576	0	0				388.5	591792	0	1
389	0.0588	0.0808	0.0644				389	0.0031	0.0065	0.233	0.0551	0	0				389.5	580165	0	2
390	0.058	0.0794	0.0625				390	0.0029	0.0062	0.2287	0.0527	0	0				390.5	568621	0	2
391	0.0573	0.078	0.0606				391	0.0027	0.0058	0.2244	0.0504	0	0				391.5	557165	0	2
392	0.0566	0.0767	0.0589				392	0.0025	0.0055	0.2201	0.0481	0	0				392.5	545802	0	3
393	0.056	0.0754	0.0572				393	0.0024	0.0052	0.216	0.0459	0	0				393.5	534538	0	3
394	0.0553	0.0742	0.0556				394	0.0023	0.0049	0.2119	0.0438	0	0				394.5	523377	0	3
395	0.0547	0.0731	0.0541				395	0.0023	0.0047	0.2079	0.0417	0	0				395.5	512327	0	4
396	0.054	0.0719	0.0526				396	0.0023	0.0044	0.2041	0.0398	0	0				396.5	501393	0	5
397	0.0534	0.0709	0.0512				397	0.0022	0.0042	0.2004	0.0379	0	0				397.5	490582	0	5
398	0.0528	0.07	0.0498				398	0.0023	0.004	0.1968	0.0361	0	0				398.5	479900	0	6
399	0.0522	0.0691	0.0485				399	0.0023	0.0038	0.1934	0.0344	0	0				399.5	469354	0	7
400	0.0515	0.0682	0.0472				400	0.0024	0.0036	0.1902	0.0328	0	0				400.5	458949	0	8
401	0.0509	0.0675	0.046				401	0.0024	0.0035	0.1872	0.0312	0	0				401.5	448693	0	9
402	0.0503	0.0668	0.0447				402	0.0025	0.0033	0.1844	0.0298	0	0				402.5	438592	0	10
403	0.0496	0.0661	0.0435				403	0.0027	0.0032	0.1818	0.0284	0	0				403.5	428651	0	12
404	0.049	0.0654	0.0424				404	0.0028	0.0031	0.1795	0.0271	0	0				404.5	418878	0	13
405	0.0483	0.0649	0.0412				405	0.0029	0.003	0.1774	0.0258	0	0				405.5	409277	0	15
406	0.0477	0.0643	0.0401				406	0.0031	0.003	0.1755	0.0247	0	0				406.5	399855	0	17
407	0.047	0.0638	0.039				407	0.0032	0.0029	0.1738	0.0236	0	0				407.5	390616	0	19
408	0.0463	0.0634	0.0379				408	0.0034	0.0029	0.1724	0.0225	0	0				408.5	381566	0	22
409	0.0456	0.063	0.0369				409	0.0035	0.0028	0.1712	0.0216	0	0				409.5	372709	0	25
410	0.0449	0.0627	0.0358				410	0.0037	0.0028	0.1703	0.0207	0	0				410.5	364049	0	28
411	0.0441	0.0624	0.0348				411	0.0039	0.0028	0.1696	0.0199	0	0				411.5	355591	0	31
412	0.0434	0.0622	0.0338				412	0.0042	0.0029	0.1692	0.0191	0	0				412.5	347336	0	35
413	0.0427	0.062	0.0328				413	0.0044	0.0029	0.169	0.0184	0	0				413.5	339289	0	39
414	0.0419	0.0619	0.0318				414	0.0047	0.003	0.169	0.0178	0	0				414.5	331452	0	44
415	0.0411	0.0618	0.0308				415	0.0049	0.003	0.1693	0.0172	0	0				415.5	323826	0	49
416	0.0404	0.0618	0.0298				416	0.0052	0.0031	0.1698	0.0166	0	0				416.5	316414	0	55
417	0.0396	0.0619	0.0288				417	0.0054	0.0032	0.1705	0.0161	0	0				417.5	309217	0	61
418	0.0389	0.062	0.0279				418	0.0057	0.0033	0.1714	0.0156	0	0				418.5	302235	0	68
419	0.0381	0.0622	0.0269				419	0.006	0.0034	0.1725	0.0152	0	0				419.5	295468	0	76
420	0.0373	0.0624	0.026				420	0.0063	0.0036	0.1738	0.0148	0	0				420.5	288918	0	84
421	0.0366	0.0627	0.0251				421	0.0066	0.0037	0.1753	0.0145	0	0				421.5	282583	0	93
422	0.0358	0.0631	0.0242				422	0.0069	0.0039	0.1769	0.0142	0	0				422.5	276463	0	103
423	0.0351	0.0635	0.0233				423	0.0072	0.004	0.1787	0.0139	0	0				423.5	270557	0	113
424	0.0344	0.064	0.0224				424	0.0076	0.0042	0.1806	0.0136	0	0				424.5	264862	0	125
425	0.0336	0.0646	0.0215				425	0.0079	0.0044	0.1826	0.0133	0	0				425.5	259379	0	138
426	0.0329	0.0652	0.0206				426	0.0082	0.0046	0.1847	0.0131	0	0				426.5	254104	0	151
427	0.0323	0.0659	0.0198				427	0.0086	0.0048	0.187	0.0129	0	0				427.5	249036	0	166
428	0.0316	0.0667	0.019				428	0.0089	0.0051	0.1893	0.0127	0	0				428.5	244172	0	183
429	0.031	0.0675	0.0181				429	0.0093	0.0053	0.1916	0.0125	0	0				429.5	239510	0	200
430	0.0303	0.0684	0.0173				430	0.0096	0.0055	0.194	0.0124	0	0				430.5	235047	0	219
431	0.0297	0.0694	0.0166				431	0.01	0.0058	0.1964	0.0122	0	0				431.5	230780	0	240
432	0.0291	0.0704	0.0158				432	0.0104	0.0061	0.1988	0.0121	0	0				432.5	226707	0	262
433	0.0286	0.0715	0.0151				433	0.0107	0.0063	0.2013	0.0119	0	0				433.5	222823	0	286
434	0.028	0.0727	0.0143				434	0.0111	0.0066	0.2037	0.0118	0	0				434.5	219127	0	312
435	0.0275	0.0739	0.0136				435	0.0115	0.0069	0.2061	0.0117	0	0				435.5	215614	0	340
436	0.027	0.0752	0.0129				436	0.0118	0.0072	0.2084	0.0115	0	0				436.5	212283	0	370
437	0.0266	0.0766	0.0123				437	0.0122	0.0075	0.2107	0.0114	0	0				437.5	209128	0	403
438	0.0262	0.078	0.0116				438	0.0126	0.0079	0.213	0.0113	0	0				438.5	206148	2	438
439	0.0258	0.0795	0.011				439	0.0129	0.0082	0.2151	0.0112	0	0				439.5	203338	3	475
440	0.0254	0.081	0.0104				440	0.0133	0.0085	0.2171	0.011	0	0				440.5	200697	6	516
441	0.025	0.0826	0.0098				441	0.0136	0.0089	0.2191	0.0109	0	0				441.5	198220	12	560
442	0.0247	0.0843	0.0093				442	0.014	0.0092	0.2209	0.0108	0	0				442.5	195904	24	606
443	0.0244	0.086	0.0087				443	0.0143	0.0096	0.2226	0.0106	0	0				443.5	193747	45	657
444	0.0241	0.0877	0.0082				444	0.0147	0.0099	0.2242	0.0105	0	0				444.5	191745	85	711
445	0.0239	0.0895	0.0077				445	0.015	0.0103	0.2256	0.0103	0	0				445.5	189895	156	769
446	0.0237	0.0913	0.0073				446	0.0153	0.0106	0.2269	0.0102	0	0				446.5	188196	282	832
447	0.0235	0.0931	0.0068				447	0.0156	0.011	0.2281	0.01	0	0				447.5	186643	503	899
448	0.0233	0.095	0.0064				448	0.0159	0.0114	0.2291	0.0098	0	0				448.5	185234	883	971
449	0.0231	0.0969	0.006				449	0.0162	0.0118	0.2299	0.0097	0	0				449.5	183968	1523	1049
450	0.023	0.0988	0.0056				450	0.0165	0.0121	0.2306	0.0095	0	0				450.5	182840	2581	1132
451	0.0229	0.1008	0.0052				451	0.0168	0.0125	0.2311	0.0093	0	0				451.5	181849	4295	1221
452	0.0227	0.1027	0.0048				452	0.017	0.0129	0.2314	0.0091	0	0				452.5	180993	7021	1316
453	0.0227	0.1047	0.0045				453	0.0173	0.0133	0.2316	0.0089	0	0				453.5	180269	11264	1419
454	0.0226	0.1067	0.0042				454	0.0175	0.0136	0.2315	0.0087	0	0				454.5	179676	17735	1529
455	0.0225	0.1086	0.0039				455	0.0177	0.014	0.2314	0.0085	0	0				455.5	179211	27397	1647
456	0.0225	0.1106	0.0036				456	0.0179	0.0144	0.231	0.0083	0	0				456.5	178873	41513	1773
457	0.0224	0.1126	0.0033				457	0.0181	0.0148	0.2305	0.0081	0	0				457.5	178659	61691	1908
458	0.0224	0.1145	0.0031				458	0.0182	0.0151	0.2298	0.0079	0	0				458.5	178568	89892	2053
459	0.0223	0.1165	0.0029				459	0.0184	0.0155	0.229	0.0077	0	0				459.5	178599	128420	2209
460	0.0223	0.1184	0.0026				460	0.0185	0.0159	0.228	0.0075	0	0				460.5	178750	179845	2375
461	0.0223	0.1203	0.0024				461	0.0186	0.0162	0.2268	0.0072	0	0				461.5	179019	246877	2553
462	0.0223	0.1221	0.0022				462	0.0187	0.0166	0.2255	0.007	0	0				462.5	179405	332162	2744
463	0.0222	0.1239	0.0021				463	0.0188	0.0169	0.2241	0.0068	0	0				463.5	179907	438008	2948
464	0.0222	0.1257	0.0019				464	0.0188	0.0172	0.2226	0.0066	0	0				464.5	180523	566064	3166
465	0.0222	0.1275	0.0017				465	0.0188	0.0175	0.2209	0.0064	0	0				465.5	181252	716960	3400
466	0.0222	0.1292	0.0016				466	0.0189	0.0179	0.2191	0.0061	0	0				466.5	182093	889967	3650
467	0.0221	0.1308	0.0014				467	0.0188	0.0182	0.2171	0.0059	0	0				467.5	183045	1082713	3917
468	0.0221	0.1324	0.0013				468	0.0188	0.0185	0.2151	0.0057	0	0				468.5	184107	1291012	4202
469	0.022	0.1339	0.0012				469	0.0188	0.0188	0.213	0.0055	0	0				469.5	185277	1508865	4507
470	0.022	0.1354	0.0011				470	0.0187	0.019	0.2108	0.0053	0	0				470.5	186554	1728639	4832
471	0.0219	0.1368	0.001				471	0.0186	0.0193	0.2085	0.0051	0	0				471.5	187938	1941464	5179
472	0.0218	0.1382	0.0009				472	0.0185	0.0196	0.2061	0.0049	0	0				472.5	189426	2137806	5550
473	0.0217	0.1394	0.0008				473	0.0184	0.0198	0.2036	0.0046	0	0				473.5	191019	2308179	5945
474	0.0216	0.1407	0.0007				474	0.0182	0.02	0.2011	0.0044	0	0				474.5	192714	2443915	6366
475	0.0215	0.1418	0.0007				475	0.0181	0.0202	0.1985	0.0042	0	0				475.5	194511	2537909	6815
476	0.0214	0.1428	0.0006				476	0.0179	0.0205	0.1959	0.0041	0	0				476.5	196408	2585248	7292
477	0.0212	0.1438	0.0006				477	0.0177	0.0206	0.1933	0.0039	0	0				477.5	198404	2583633	7801
478	0.0211	0.1447	0.0005				478	0.0175	0.0208	0.1906	0.0037	0	0				478.5	200497	2533566	8341
479	0.0209	0.1455	0.0004				479	0.0173	0.021	0.188	0.0035	0	0				479.5	202686	2438263	8915
480	0.0207	0.1463	0.0004				480	0.017	0.0212	0.1852	0.0033	0	0				480.5	204970	2303314	9526
481	0.0205	0.1469	0.0004				481	0.0168	0.0213	0.1825	0.0032	0	0				481.5	207346	2136142	10173
482	0.0203	0.1475	0.0003				482	0.0165	0.0214	0.1798	0.003	0	0				482.5	209813	1945336	10860
483	0.0201	0.148	0.0003				483	0.0162	0.0215	0.1771	0.0028	0	0				483.5	212369	1739931	11588
484	0.0198	0.1484	0.0003				484	0.0159	0.0217	0.1744	0.0027	0	0				484.5	215011	1528728	12359
485	0.0196	0.1487	0.0002				485	0.0156	0.0217	0.1717	0.0025	0	0				485.5	217739	1319713	13175
486	0.0193	0.149	0.0002				486	0.0153	0.0218	0.169	0.0024	0	0				486.5	220548	1119621	14038
487	0.019	0.1491	0.0002				487	0.015	0.0219	0.1664	0.0022	0	0				487.5	223437	933680	14950
488	0.0187	0.1492	0.0002				488	0.0147	0.022	0.1637	0.0021	0	0				488.5	226404	765519	15912
489	0.0184	0.1492	0.0001				489	0.0143	0.022	0.1611	0.002	0	0				489.5	229445	617220	16927
490	0.0181	0.1491	0.0001				490	0.014	0.0221	0.1586	0.0019	0	0				490.5	232556	489494	17997
491	0.0178	0.1489	0.0001				491	0.0136	0.0221	0.156	0.0017	0	0				491.5	235736	381923	19123
492	0.0174	0.1487	0.0001				492	0.0133	0.0221	0.1535	0.0016	0	0				492.5	238981	293241	20308
493	0.0171	0.1484	0.0001				493	0.0129	0.0221	0.151	0.0015	0	0				493.5	242287	221610	21552
494	0.0167	0.148	0.0001				494	0.0126	0.0221	0.1486	0.0014	0	0				494.5	245650	164882	22859
495	0.0163	0.1475	0.0001				495	0.0122	0.0221	0.1462	0.0013	0	0				495.5	249067	120802	24229
496	0.016	0.147	0.0001				496	0.0118	0.0221	0.1439	0.0012	0	0				496.5	252532	87174	25664
497	0.0156	0.1463	0.0001				497	0.0115	0.0221	0.1416	0.0012	0	0				497.5	256043	61975	27166
498	0.0152	0.1457	0				498	0.0111	0.0221	0.1393	0.0011	0	0				498.5	259594	43417	28736
499	0.0148	0.1449	0				499	0.0107	0.022	0.1371	0.001	0	0				499.5	263180	29979	30376
500	0.0144	0.1441	0				500	0.0104	0.022	0.1349	0.0009	0	0				500.5	266798	20407	32086
501	0.014	0.1432	0				501	0.01	0.022	0.1328	0.0009	0	0				501.5	270440	13698	33868
502	0.0136	0.1423	0				502	0.0096	0.0219	0.1307	0.0008	0	0				502.5	274104	9068	35722
503	0.0132	0.1413	0				503	0.0093	0.0219	0.1286	0.0007	0	0				503.5	277782	5922	37649
504	0.0128	0.1403	0				504	0.0089	0.0219	0.1266	0.0007	0	0				504.5	281469	3816	39650
505	0.0124	0.1392	0				505	0.0086	0.0218	0.1246	0.0006	0	0				505.5	285160	2427	41725
506	0.012	0.1381	0				506	0.0082	0.0218	0.1226	0.0006	0	0				506.5	288849	1524	43874
507	0.0116	0.1369	0				507	0.0079	0.0217	0.1207	0.0005	0	0				507.5	292529	944	46097
508	0.0112	0.1357	0				508	0.0076	0.0217	0.1188	0.0005	0	0				508.5	296195	578	48395
509	0.0108	0.1344	0				509	0.0072	0.0217	0.1169	0.0004	0	0				509.5	299841	350	50766
510	0.0104	0.1331	0				510	0.0069	0.0216	0.1151	0.0004	0	0				510.5	303460	209	53210
511	0.0101	0.1318	0				511	0.0066	0.0216	0.1133	0.0004	0	0				511.5	307046	123	55727
512	0.0097	0.1305	0				512	0.0063	0.0216	0.1114	0.0003	0	0				512.5	310593	72	58315
513	0.0093	0.1291	0				513	0.006	0.0216	0.1097	0.0003	0	0				513.5	314094	41	60973
514	0.0089	0.1277	0				514	0.0057	0.0215	0.1079	0.0003	0	0				514.5	317543	24	63699
515	0.0086	0.1262	0				515	0.0054	0.0215	0.1061	0.0003	0	0				515.5	320935	13	66493
516	0.0082	0.1248	0				516	0.0052	0.0215	0.1044	0.0002	0	0				516.5	324263	7	69351
517	0.0079	0.1233	0				517	0.0049	0.0215	0.1026	0.0002	0	0				517.5	327520	4	72273
518	0.0075	0.1218	0				518	0.0047	0.0216	0.1009	0.0002	0	0				518.5	330701	2	75256
519	0.0072	0.1203	0				519	0.0044	0.0216	0.0992	0.0002	0	0				519.5	333800	1	78298
520	0.0068	0.1188	0				520	0.0042	0.0216	0.0975	0.0002	0	0				520.5	336812	0	81397
521	0.0065	0.1173	0				521	0.0039	0.0216	0.0958	0.0001	0	0				521.5	339730	0	84549
522	0.0062	0.1158	0				522	0.0037	0.0217	0.094	0.0001	0	0				522.5	342550	0	87752
523	0.0059	0.1142	0				523	0.0035	0.0218	0.0923	0.0001	0	0				523.5	345267	0	91003
524	0.0056	0.1127	0				524	0.0033	0.0218	0.0906	0.0001	0	0				524.5	347876	0	94301
525	0.0053	0.1112	0				525	0.0031	0.0219	0.0889	0.0001	0	0				525.5	350372	0	97640
526	0.0051	0.1096	0				526	0.0029	0.022	0.0872	0.0001	0	0				526.5	352752	0	101020
527	0.0048	0.1081	0				527	0.0028	0.0221	0.0855	0.0001	0	0				527.5	355011	0	104436
528	0.0045	0.1065	0				528	0.0026	0.0222	0.0838	0.0001	0	0				528.5	357145	0	107886
529	0.0043	0.105	0				529	0.0024	0.0223	0.0821	0.0001	0	0				529.5	359153	0	111367
530	0.0041	0.1035	0				530	0.0023	0.0225	0.0804	0.0001	0	0				530.5	361030	0	114875
531	0.0038	0.1019	0				531	0.0021	0.0226	0.0787	0.0001	0	0				531.5	362774	0	118409
532	0.0036	0.1004	0				532	0.002	0.0228	0.077	0	0	0				532.5	364384	0	121965
533	0.0034	0.0989	0				533	0.0019	0.0229	0.0753	0	0	0				533.5	365858	0	125541
534	0.0032	0.0974	0				534	0.0017	0.0231	0.0736	0	0	0				534.5	367193	0	129134
535	0.003	0.0959	0				535	0.0016	0.0233	0.072	0	0	0				535.5	368391	0	132742
536	0.0028	0.0944	0				536	0.0015	0.0235	0.0703	0	0	0				536.5	369449	0	136362
537	0.0027	0.0929	0				537	0.0014	0.0237	0.0686	0	0	0				537.5	370368	0	139992
538	0.0025	0.0914	0				538	0.0013	0.0239	0.0669	0	0	0				538.5	371149	0	143631
539	0.0023	0.09	0				539	0.0012	0.0242	0.0652	0	0	0				539.5	371792	0	147277
540	0.0022	0.0885	0				540	0.0011	0.0244	0.0636	0	0	0				540.5	372298	0	150928
541	0.002	0.0871	0				541	0.001	0.0247	0.0619	0	0	0				541.5	372669	0	154583
542	0.0019	0.0856	0				542	0.001	0.0249	0.0603	0	0	0				542.5	372906	0	158241
543	0.0018	0.0842	0				543	0.0009	0.0252	0.0586	0	0	0				543.5	373013	0	161901
544	0.0017	0.0828	0				544	0.0008	0.0255	0.057	0	0	0				544.5	372991	0	165562
545	0.0015	0.0813	0				545	0.0007	0.0258	0.0554	0	0	0				545.5	372844	0	169225
546	0.0014	0.0799	0				546	0.0007	0.0261	0.0539	0	0	0				546.5	372574	0	172888
547	0.0013	0.0785	0				547	0.0006	0.0264	0.0523	0	0	0				547.5	372186	0	176552
548	0.0012	0.0772	0				548	0.0006	0.0267	0.0508	0	0	0				548.5	371683	0	180218
549	0.0011	0.0758	0				549	0.0005	0.0271	0.0492	0	0	0				549.5	371070	0	183885
550	0.0011	0.0744	0				550	0.0005	0.0274	0.0478	0	0	0				550.5	370351	0	187555
551	0.001	0.0731	0				551	0.0005	0.0278	0.0463	0	0	0				551.5	369530	0	191229
552	0.0009	0.0717	0				552	0.0004	0.0281	0.0449	0	0	0				552.5	368612	0	194908
553	0.0008	0.0704	0				553	0.0004	0.0285	0.0434	0	0	0				553.5	367602	0	198594
554	0.0008	0.069	0				554	0.0003	0.0288	0.0421	0	0	0				554.5	366506	0	202288
555	0.0007	0.0677	0				555	0.0003	0.0292	0.0407	0	0	0				555.5	365328	0	205992
556	0.0007	0.0664	0				556	0.0003	0.0296	0.0394	0	0	0				556.5	364075	0	209708
557	0.0006	0.0651	0				557	0.0003	0.03	0.0381	0	0	0				557.5	362751	0	213439
558	0.0006	0.0638	0				558	0.0002	0.0304	0.0369	0	0	0				558.5	361361	0	217187
559	0.0005	0.0625	0				559	0.0002	0.0308	0.0357	0	0	0				559.5	359912	0	220955
560	0.0005	0.0612	0				560	0.0002	0.0312	0.0346	0	0	0				560.5	358410	0	224745
561	0.0004	0.0599	0				561	0.0002	0.0316	0.0334	0	0	0				561.5	356859	0	228561
562	0.0004	0.0586	0				562	0.0002	0.032	0.0323	0	0	0				562.5	355265	0	232405
563	0.0004	0.0574	0				563	0.0001	0.0324	0.0313	0	0	0				563.5	353635	0	236281
564	0.0003	0.0561	0				564	0.0001	0.0328	0.0303	0	0	0				564.5	351972	0	240192
565	0.0003	0.0548	0				565	0.0001	0.0332	0.0294	0	0	0				565.5	350284	0	244142
566	0.0003	0.0536	0				566	0.0001	0.0336	0.0285	0	0	0				566.5	348574	0	248133
567	0.0002	0.0524	0				567	0.0001	0.0341	0.0277	0	0	0				567.5	346850	0	252170
568	0.0002	0.0511	0				568	0.0001	0.0345	0.0269	0	0	0				568.5	345114	0	256256
569	0.0002	0.0499	0				569	0.0001	0.0349	0.0261	0	0	0				569.5	343374	0	260395
570	0.0002	0.0487	0				570	0.0001	0.0353	0.0254	0	0	0				570.5	341633	0	264590
571	0.0002	0.0475	0				571	0.0001	0.0357	0.0247	0	0	0				571.5	339896	0	268845
572	0.0002	0.0463	0				572	0.0001	0.0362	0.0241	0	0	0				572.5	338168	0	273165
573	0.0001	0.0451	0				573	0.0001	0.0366	0.0236	0	0	0				573.5	336453	0	277552
574	0.0001	0.0439	0				574	0	0.037	0.023	0	0	0				574.5	334757	0	282010
575	0.0001	0.0428	0				575	0	0.0374	0.0226	0	0	0				575.5	333082	0	286544
576	0.0001	0.0416	0				576	0	0.0378	0.0222	0	0	0				576.5	331432	0	291156
577	0.0001	0.0405	0				577	0	0.0382	0.0218	0	0	0				577.5	329812	0	295850
578	0.0001	0.0394	0				578	0	0.0386	0.0215	0	0	0				578.5	328226	0	300631
579	0.0001	0.0382	0				579	0	0.039	0.0213	0	0	0				579.5	326675	0	305500
580	0.0001	0.0371	0				580	0	0.0394	0.0211	0	0	0				580.5	325165	0	310461
581	0.0001	0.036	0				581	0	0.0398	0.021	0	0	0				581.5	323697	0	315518
582	0.0001	0.035	0				582	0	0.0401	0.0209	0	0	0				582.5	322275	0	320673
583	0	0.0339	0				583	0	0.0405	0.0208	0	0	0				583.5	320901	0	325930
584	0	0.0328	0				584	0	0.0409	0.0208	0	0	0				584.5	319577	0	331291
585	0	0.0318	0				585	0	0.0412	0.0209	0	0	0				585.5	318307	0	336759
586	0	0.0308	0				586	0	0.0416	0.021	0	0	0				586.5	317091	0	342335
587	0	0.0298	0				587	0	0.0419	0.0212	0	0	0				587.5	315932	0	348022
588	0	0.0288	0				588	0	0.0422	0.0214	0	0	0				588.5	314832	0	353822
589	0	0.0278	0				589	0	0.0426	0.0217	0	0	0				589.5	313792	0	359736
590	0	0.0269	0				590	0	0.0429	0.022	0	0	0				590.5	312814	0	365765
591	0	0.0259	0				591	0	0.0432	0.0224	0	0	0				591.5	311898	0	371911
592	0	0.025	0				592	0	0.0434	0.0228	0	0	0				592.5	311046	0	378175
593	0	0.0241	0				593	0	0.0437	0.0233	0	0	0				593.5	310258	0	384555
594	0	0.0232	0				594	0	0.044	0.0239	0	0	0				594.5	309536	0	391053
595	0	0.0223	0				595	0	0.0442	0.0245	0	0	0				595.5	308879	0	397667
596	0	0.0215	0				596	0	0.0444	0.0251	0	0	0				596.5	308288	0	404397
597	0	0.0207	0				597	0	0.0446	0.0258	0	0	0				597.5	307762	0	411242
598	0	0.0199	0				598	0	0.0448	0.0265	0	0	0				598.5	307303	0	418200
599	0	0.0191	0				599	0	0.045	0.0273	0	0	0				599.5	306909	0	425267
600	0	0.0183	0				600	0	0.0452	0.0282	0	0	0				600.5	306581	0	432443
601	0	0.0175	0				601	0	0.0453	0.0291	0	0	0				601.5	306318	0	439722
602	0	0.0168	0				602	0	0.0455	0.03	0	0	0				602.5	306118	0	447102
603	0	0.0161	0				603	0	0.0456	0.031	0	0	0				603.5	305982	0	454578
604	0	0.0154	0				604	0	0.0457	0.0321	0	0	0				604.5	305908	0	462145
605	0	0.0147	0				605	0	0.0458	0.0332	0	0	0				605.5	305894	0	469798
606	0	0.0141	0				606	0	0.0459	0.0343	0	0	0				606.5	305940	0	477529
607	0	0.0134	0				607	0	0.0459	0.0355	0	0	0				607.5	306045	0	485332
608	0	0.0128	0				608	0	0.0459	0.0368	0	0	0				608.5	306205	0	493200
609	0	0.0122	0				609	0	0.0459	0.0381	0	0	0				609.5	306420	0	501125
610	0	0.0117	0				610	0	0.0459	0.0394	0	0	0				610.5	306687	0	509097
611	0	0.0111	0				611	0	0.0459	0.0408	0	0	0				611.5	307004	0	517107
612	0	0.0106	0				612	0	0.0459	0.0423	0	0	0				612.5	307369	0	525144
613	0	0.0101	0				613	0	0.0458	0.0438	0	0	0				613.5	307779	0	533199
614	0	0.0096	0				614	0	0.0457	0.0453	0	0	0				614.5	308232	0	541258
615	0	0.0091	0				615	0	0.0456	0.0469	0	0	0				615.5	308724	0	549311
616	0	0.0086	0				616	0	0.0455	0.0486	0	0	0				616.5	309253	0	557343
617	0	0.0082	0				617	0	0.0453	0.0503	0	0	0				617.5	309815	0	565342
618	0	0.0077	0				618	0	0.0452	0.052	0	0	0				618.5	310407	0	573292
619	0	0.0073	0				619	0	0.045	0.0538	0	0	0				619.5	311025	0	581180
620	0	0.0069	0				620	0	0.0448	0.0557	0	0	0				620.5	311667	0	588990
621	0	0.0066	0				621	0	0.0446	0.0575	0	0	0				621.5	312327	0	596705
622	0	0.0062	0				622	0	0.0443	0.0595	0	0	0				622.5	313002	0	604309
623	0	0.0059	0				623	0	0.0441	0.0614	0	0	0				623.5	313688	0	611785
624	0	0.0055	0				624	0	0.0438	0.0634	0	0	0				624.5	314380	0	619116
625	0	0.0052	0				625	0	0.0435	0.0655	0	0	0				625.5	315074	0	626283
626	0	0.0049	0				626	0	0.0432	0.0676	0	0	0				626.5	315766	0	633269
627	0	0.0046	0				627	0	0.0429	0.0697	0	0	0				627.5	316451	0	640054
628	0	0.0044	0				628	0	0.0425	0.0719	0	0	0				628.5	317124	0	646621
629	0	0.0041	0				629	0	0.0421	0.0741	0	0	0				629.5	317780	0	652949
630	0	0.0038	0				630	0	0.0418	0.0764	0	0	0				630.5	318415	0	659021
631	0	0.0036	0				631	0	0.0414	0.0787	0	0	0				631.5	319022	0	664817
632	0	0.0034	0				632	0	0.0409	0.081	0	0	0				632.5	319598	0	670317
633	0	0.0032	0				633	0	0.0405	0.0834	0	0	0				633.5	320137	0	675504
634	0	0.003	0				634	0	0.0401	0.0858	0	0	0				634.5	320633	0	680359
635	0	0.0028	0				635	0	0.0396	0.0882	0	0	0				635.5	321082	0	684863
636	0	0.0026	0				636	0	0.0391	0.0907	0	0	0				636.5	321478	0	688998
637	0	0.0024	0				637	0	0.0386	0.0932	0	0	0				637.5	321816	0	692747
638	0	0.0023	0				638	0	0.0381	0.0957	0	0	0				638.5	322092	0	696094
639	0	0.0021	0				639	0	0.0376	0.0982	0	0	0				639.5	322298	0	699021
640	0	0.002	0				640	0	0.0371	0.1008	0	0	0				640.5	322432	0	701514
641	0	0.0018	0				641	0	0.0366	0.1034	0	0	0				641.5	322487	0	703558
642	0	0.0017	0				642	0	0.036	0.106	0	0	0				642.5	322459	0	705140
643	0	0.0016	0				643	0	0.0355	0.1086	0	0	0				643.5	322343	0	706246
644	0	0.0015	0				644	0	0.0349	0.1113	0	0	0				644.5	322135	0	706864
645	0	0.0014	0				645	0	0.0343	0.1139	0	0	0				645.5	321829	0	706986
646	0	0.0013	0				646	0	0.0337	0.1166	0	0	0				646.5	321422	0	706601
647	0	0.0012	0				647	0	0.0332	0.1193	0	0	0				647.5	320910	0	705702
648	0	0.0011	0				648	0	0.0326	0.122	0	0	0				648.5	320288	0	704282
649	0	0.001	0				649	0	0.032	0.1247	0	0	0				649.5	319554	0	702336
650	0	0.0009	0				650	0	0.0314	0.1274	0	0	0				650.5	318705	0	699861
651	0	0.0009	0				651	0	0.0307	0.1301	0	0	0				651.5	317736	0	696853
652	0	0.0008	0				652	0	0.0301	0.1328	0	0	0				652.5	316645	0	693314
653	0	0.0007	0				653	0	0.0295	0.1355	0	0	0				653.5	315431	0	689243
654	0	0.0007	0				654	0	0.0289	0.1383	0	0	0				654.5	314091	0	684644
655	0	0.0006	0				655	0	0.0283	0.141	0	0	0				655.5	312623	0	679520
656	0	0.0006	0				656	0	0.0276	0.1437	0	0	0				656.5	311026	0	673878
657	0	0.0005	0				657	0	0.027	0.1463	0	0	0				657.5	309300	0	667724
658	0	0.0005	0				658	0	0.0264	0.149	0	0	0				658.5	307443	0	661068
659	0	0.0005	0				659	0	0.0258	0.1517	0	0	0				659.5	305456	0	653919
660	0	0.0004	0				660	0	0.0252	0.1543	0	0	0				660.5	303339	0	646291
661	0	0.0004	0				661	0	0.0245	0.1569	0	0	0				661.5	301093	0	638196
662	0	0.0004	0				662	0	0.0239	0.1595	0	0	0				662.5	298718	0	629650
663	0	0.0003	0				663	0	0.0233	0.1621	0	0	0				663.5	296216	0	620668
664	0	0.0003	0				664	0	0.0227	0.1646	0	0	0				664.5	293589	0	611267
665	0	0.0003	0				665	0	0.0221	0.1671	0	0	0				665.5	290840	0	601467
666	0	0.0002	0				666	0	0.0215	0.1696	0	0	0				666.5	287970	0	591288
667	0	0.0002	0				667	0	0.0209	0.1721	0	0	0				667.5	284984	0	580750
668	0	0.0002	0				668	0	0.0203	0.1745	0	0	0				668.5	281883	0	569875
669	0	0.0002	0				669	0	0.0197	0.1769	0	0	0				669.5	278673	0	558685
670	0	0.0002	0				670	0	0.0192	0.1792	0	0	0				670.5	275358	0	547205
671	0	0.0002	0				671	0	0.0186	0.1815	0	0	0				671.5	271940	0	535457
672	0	0.0001	0				672	0	0.018	0.1837	0	0	0				672.5	268426	0	523467
673	0	0.0001	0				673	0	0.0175	0.1859	0	0	0				673.5	264820	0	511260
674	0	0.0001	0				674	0	0.0169	0.1881	0	0	0				674.5	261128	0	498861
675	0	0.0001	0				675	0	0.0164	0.1902	0	0	0				675.5	257354	0	486295
676	0	0.0001	0				676	0	0.0158	0.1922	0	0	0				676.5	253505	0	473589
677	0	0.0001	0				677	0	0.0153	0.1942	0	0	0				677.5	249586	0	460767
678	0	0.0001	0				678	0	0.0148	0.1961	0	0	0				678.5	245603	0	447856
679	0	0.0001	0				679	0	0.0143	0.198	0	0	0				679.5	241562	0	434881
680	0	0.0001	0				680	0	0.0138	0.1998	0	0	0				680.5	237470	0	421867
681	0	0.0001	0				681	0	0.0133	0.2016	0	0	0				681.5	233333	0	408838
682	0	0.0001	0				682	0	0.0129	0.2033	0	0	0				682.5	229156	0	395818
683	0	0	0				683	0	0.0124	0.2049	0	0	0				683.5	224946	0	382832
684	0	0	0				684	0	0.0119	0.2065	0	0	0				684.5	220710	0	369902
685	0	0	0				685	0	0.0115	0.208	0	0	0				685.5	216454	0	357050
686	0	0	0				686	0	0.0111	0.2094	0	0	0				686.5	212183	0	344297
687	0	0	0				687	0	0.0106	0.2108	0	0	0				687.5	207904	0	331664
688	0	0	0				688	0	0.0102	0.2121	0	0	0				688.5	203624	0	319171
689	0	0	0				689	0	0.0098	0.2133	0	0	0				689.5	199347	0	306835
690	0	0	0				690	0	0.0094	0.2145	0	0	0				690.5	195079	0	294674
691	0	0	0				691	0	0.0091	0.2156	0	0	0				691.5	190827	0	282706
692	0	0	0				692	0	0.0087	0.2166	0	0	0				692.5	186595	0	270944
693	0	0	0				693	0	0.0083	0.2175	0	0	0				693.5	182389	0	259403
694	0	0	0				694	0	0.008	0.2184	0	0	0				694.5	178213	0	248097
695	0	0	0				695	0	0.0076	0.2192	0	0	0				695.5	174073	0	237036
696	0	0	0				696	0	0.0073	0.2199	0	0	0				696.5	169972	0	226232
697	0	0	0				697	0	0.007	0.2206	0	0	0				697.5	165915	0	215695
698	0	0	0				698	0	0.0067	0.2212	0	0	0				698.5	161907	0	205432
699	0	0	0				699	0	0.0064	0.2217	0	0	0				699.5	157950	0	195451
700	0	0	0				700	0	0.0061	0.2221	0	0	0				700.5	154048	0	185759
701	0	0	0				701	0	0.0058	0.2225	0	0	0				701.5	150205	0	176359
702	0	0	0				702	0	0.0056	0.2228	0	0	0				702.5	146424	0	167257
703	0	0	0				703	0	0.0053	0.223	0	0	0				703.5	142707	0	158454
704	0	0	0				704	0	0.005	0.2232	0	0	0				704.5	139057	0	149954
705	0	0	0				705	0	0.0048	0.2233	0	0	0				705.5	135476	0	141757
706	0	0	0				706	0	0.0046	0.2233	0	0	0				706.5	131966	0	133863
707	0	0	0				707	0	0.0043	0.2233	0	0	0				707.5	128528	0	126271
708	0	0	0				708	0	0.0041	0.2232	0	0	0				708.5	125165	0	118980
709	0	0	0				709	0	0.0039	0.223	0	0	0				709.5	121878	0	111987
710	0	0	0				710	0	0.0037	0.2228	0	0	0				710.5	118666	0	105289
711	0	0	0				711	0	0.0035	0.2225	0	0	0				711.5	115533	0	98883
712	0	0	0				712	0	0.0034	0.2221	0	0	0				712.5	112477	0	92763
713	0	0	0				713	0	0.0032	0.2217	0	0	0				713.5	109500	0	86925
714	0	0	0				714	0	0.003	0.2212	0	0	0				714.5	106601	0	81364
715	0	0	0				715	0	0.0029	0.2207	0	0	0				715.5	103782	0	76073
716	0	0	0				716	0	0.0027	0.2201	0	0	0				716.5	101041	0	71045
717	0	0	0				717	0	0.0026	0.2195	0	0	0				717.5	98378	0	66275
718	0	0	0				718	0	0.0024	0.2188	0	0	0				718.5	95794	0	61754
719	0	0	0				719	0	0.0023	0.2181	0	0	0				719.5	93287	0	57476
720	0	0	0				720	0	0.0022	0.2173	0	0	0				720.5	90857	0	53433
721	0	0	0				721	0	0.002	0.2164	0	0	0				721.5	88504	0	49617
722	0	0	0				722	0	0.0019	0.2156	0	0	0				722.5	86226	1	46020
723	0	0	0				723	0	0.0018	0.2146	0	0	0				723.5	84022	3	42634
724	0	0	0				724	0	0.0017	0.2137	0	0	0				724.5	81892	4	39450
725	0	0	0				725	0	0.0016	0.2127	0	0	0				725.5	79834	8	36462
726	0	0	0				726	0	0.0015	0.2116	0	0	0				726.5	77848	13	33659
727	0	0	0				727	0	0.0014	0.2105	0	0	0				727.5	75931	21	31035
728	0	0	0				728	0	0.0013	0.2094	0	0	0				728.5	74084	35	28581
729	0	0	0				729	0	0.0013	0.2082	0	0	0				729.5	72303	56	26290
730	0	0	0				730	0	0.0012	0.2071	0	0	0				730.5	70590	90	24153
731	0	0	0				731	0	0.0011	0.2058	0	0	0				731.5	68940	143	22162
732	0	0	0				732	0	0.001	0.2046	0	0	0				732.5	67355	223	20311
733	0	0	0				733	0	0.001	0.2033	0	0	0				733.5	65831	343	18591
734	0	0	0				734	0	0.0009	0.202	0	0	0				734.5	64369	522	16996
735	0	0	0				735	0	0.0009	0.2007	0	0	0				735.5	62965	785	15518
736	0	0	0				736	0	0.0008	0.1993	0	0	0				736.5	61620	1165	14151
737	0	0	0				737	0	0.0007	0.198	0	0	0				737.5	60331	1706	12888
738	0	0	0				738	0	0.0007	0.1966	0	0	0				738.5	59098	2466	11723
739	0	0	0				739	0	0.0007	0.1951	0	0	0				739.5	57919	3521	10649
740	0	0	0				740	0	0.0006	0.1937	0	0	0				740.5	56792	4963	9661
741	0	0	0				741	0	0.0006	0.1923	0	0	0				741.5	55717	6906	8754
742	0	0	0				742	0	0.0005	0.1908	0	0	0				742.5	54692	9489	7921
743	0	0	0				743	0	0.0005	0.1893	0	0	0				743.5	53715	12873	7159
744	0	0	0				744	0	0.0005	0.1878	0	0	0				744.5	52787	17242	6461
745	0	0	0				745	0	0.0004	0.1863	0	0	0				745.5	51905	22804	5823
746	0	0	0				746	0	0.0004	0.1848	0	0	0				746.5	51068	29781	5241
747	0	0	0				747	0	0.0004	0.1833	0	0	0				747.5	50276	38404	4711
748	0	0	0				748	0	0.0003	0.1818	0	0	0				748.5	49526	48904	4229
749	0	0	0				749	0	0.0003	0.1802	0	0	0				749.5	48820	61498	3791
750	0	0	0				750	0	0.0003	0.1787	0	0	0				750.5	48154	76372	3394
751	0	0	0				751	0	0.0003	0.1771	0	0	0				751.5	47529	93667	3034
752	0	0	0				752	0	0.0003	0.1756	0	0	0				752.5	46943	113455	2708
753	0	0	0				753	0	0.0002	0.174	0	0	0				753.5	46396	135729	2414
754	0	0	0				754	0	0.0002	0.1725	0	0	0				754.5	45887	160379	2149
755	0	0	0				755	0	0.0002	0.1709	0	0	0				755.5	45415	187182	1911
756	0	0	0				756	0	0.0002	0.1693	0	0	0				756.5	44979	215798	1696
757	0	0	0				757	0	0.0002	0.1678	0	0	0				757.5	44579	245761	1503
758	0	0	0				758	0	0.0002	0.1662	0	0	0				758.5	44214	276491	1331
759	0	0	0				759	0	0.0001	0.1646	0	0	0				759.5	43883	307309	1176
760	0	0	0				760	0	0.0001	0.163	0	0	0				760.5	43587	337454	1038
761	0	0	0				761	0	0.0001	0.1614	0	0	0				761.5	43323	366119	915
762	0	0	0				762	0	0.0001	0.1599	0	0	0				762.5	43093	392482	805
763	0	0	0				763	0	0.0001	0.1583	0	0	0				763.5	42896	415749	707
764	0	0	0				764	0	0.0001	0.1567	0	0	0				764.5	42730	435190	620
765	0	0	0				765	0	0.0001	0.1551	0	0	0				765.5	42597	450182	543
766	0	0	0				766	0	0.0001	0.1536	0	0	0				766.5	42495	460238	475
767	0	0	0				767	0	0.0001	0.152	0	0	0				767.5	42425	465036	415
768	0	0	0				768	0	0.0001	0.1504	0	0	0				768.5	42386	464436	362
769	0	0	0				769	0	0.0001	0.1488	0	0	0				769.5	42378	458487	315
770	0	0	0				770	0	0.0001	0.1473	0	0	0				770.5	42400	447419	274
771	0	0	0				771	0	0.0001	0.1457	0	0	0				771.5	42454	431635	237
772	0	0	0				772	0	0	0.1441	0	0	0				772.5	42539	411679	206
773	0	0	0				773	0	0	0.1425	0	0	0				773.5	42654	388213	178
774	0	0	0				774	0	0	0.141	0	0	0				774.5	42800	361974	154
775	0	0	0				775	0	0	0.1394	0	0	0				775.5	42977	333739	133
776	0	0	0				776	0	0	0.1378	0	0	0				776.5	43185	304292	114
777	0	0	0				777	0	0	0.1363	0	0	0				777.5	43425	274382	98
778	0	0	0				778	0	0	0.1347	0	0	0				778.5	43696	244698	84
779	0	0	0				779	0	0	0.1332	0	0	0				779.5	43998	215846	72
780	0	0	0				780	0	0	0.1316	0	0	0				780.5	44332	188334	62
781	0	0	0				781	0	0	0.13	0	0	0				781.5	44699	162559	53
782	0	0	0				782	0	0	0.1285	0	0	0				782.5	45098	138812	45
783	0	0	0				783	0	0	0.1269	0	0	0				783.5	45530	117274	38
784	0	0	0				784	0	0	0.1254	0	0	0				784.5	45995	98032	32
785	0	0	0				785	0	0	0.1238	0	0	0				785.5	46494	81088	27
786	0	0	0				786	0	0	0.1222	0	0	0				786.5	47027	66375	23
787	0	0	0				787	0	0	0.1207	0	0	0				787.5	47594	53769	20
788	0	0	0				788	0	0	0.1191	0	0	0				788.5	48197	43111	17
789	0	0	0				789	0	0	0.1176	0	0	0				789.5	48835	34213	14
790	0	0	0				790	0	0	0.116	0	0	0				790.5	49509	26876	12
791	0	0	0				791	0	0	0.1145	0	0	0				791.5	50220	20901	10
792	0	0	0				792	0	0	0.1129	0	0	0				792.5	50969	16093	8
793	0	0	0				793	0	0	0.1114	0	0	0				793.5	51755	12268	7
794	0	0	0				794	0	0	0.1098	0	0	0				794.5	52580	9260	6
795	0	0	0				795	0	0	0.1083	0	0	0				795.5	53444	6922	5
796	0	0	0				796	0	0	0.1068	0	0	0				796.5	54348	5124	4
797	0	0	0				797	0	0	0.1052	0	0	0				797.5	55293	3757	3
798	0	0	0				798	0	0	0.1037	0	0	0				798.5	56279	2728	3
799	0	0	0				799	0	0	0.1021	0	0	0				799.5	57306	1963	2
800	0	0	0				800	0	0	0.1006	0	0	0				800.5	58376	1399	2
																	801.5	59490	988	2
																	802.5	60647	691	1
																	803.5	61849	479	1
																	804.5	63096	329	0
																	805.5	64389	224	0
																	806.5	65728	151	0
																	807.5	67114	101	0
																	808.5	68549	67	0
																	809.5	70031	44	0
																	810.5	71562	29	0
																	811.5	73142	19	0
																	812.5	74771	12	0
																	813.5	76451	8	0
																	814.5	78180	5	0
																	815.5	79960	3	0
																	816.5	81791	2	0
																	817.5	83672	1	0
																	818.5	85604	0	0
																	819.5	87587	0	0
																	820.5	89619	0	0
																	821.5	91702	0	0
																	822.5	93835	0	0
																	823.5	96017	0	0
																	824.5	98248	0	0
																	825.5	100526	0	0
																	826.5	102852	0	0
																	827.5	105223	0	0
																	828.5	107640	0	0
																	829.5	110099	0	0
																	830.5	112601	0	0
																	831.5	115144	0	0
																	832.5	117725	0	0
																	833.5	120343	0	0
																	834.5	122996	0	0
																	835.5	125681	0	0
																	836.5	128396	0	0
																	837.5	131139	0	0
																	838.5	133906	0	0
																	839.5	136694	0	0
																	840.5	139501	0	0
																	841.5	142324	0	0
																	842.5	145157	0	0
																	843.5	147999	0	0
																	844.5	150845	0	0
																	845.5	153691	0	0
																	846.5	156533	0	0
																	847.5	159367	0	0
																	848.5	162187	0	0
																	849.5	164991	0	0
																	850.5	167772	0	0
																	851.5	170527	0	0
																	852.5	173250	0	0
																	853.5	175935	0	0
																	854.5	178580	0	0
																	855.5	181177	0	0
																	856.5	183721	0	0
																	857.5	186209	0	0
																	858.5	188633	0	0
																	859.5	190990	0	0
																	860.5	193273	0	0
																	861.5	195478	0	0
																	862.5	197599	0	0
																	863.5	199631	0	0
																	864.5	201570	0	0
																	865.5	203410	0	0
																	866.5	205147	0	0
																	867.5	206776	0	0
																	868.5	208293	0	0
																	869.5	209692	0	0
																	870.5	210971	0	0
																	871.5	212126	0	0
																	872.5	213152	0	0
																	873.5	214046	0	0
																	874.5	214806	0	0
																	875.5	215428	0	0
																	876.5	215910	0	0
																	877.5	216250	0	0
																	878.5	216445	0	0
																	879.5	216494	0	0
																	880.5	216397	0	0
																	881.5	216151	0	0
																	882.5	215757	0	0
																	883.5	215214	0	0
																	884.5	214523	0	0
																	885.5	213683	0	0
																	886.5	212696	0	0
																	887.5	211563	0	0
																	888.5	210286	0	0
																	889.5	208866	0	0
																	890.5	207307	0	0
																	891.5	205609	0	0
																	892.5	203777	0	0
																	893.5	201813	0	0
																	894.5	199722	0	0
																	895.5	197507	0	0
																	896.5	195171	0	0
																	897.5	192721	0	0
																	898.5	190159	0	0
																	899.5	187491	0	0
																	900.5	184723	0	0
																	901.5	181858	0	0
																	902.5	178904	0	0
																	903.5	175865	0	0
																	904.5	172746	0	0
																	905.5	169555	0	0
																	906.5	166296	0	0
																	907.5	162976	0	0
																	908.5	159601	0	0
																	909.5	156177	0	0
																	910.5	152709	0	0
																	911.5	149205	0	0
																	912.5	145670	0	0
																	913.5	142109	0	0
																	914.5	138529	0	0
																	915.5	134936	0	0
																	916.5	131335	0	0
																	917.5	127733	0	0
																	918.5	124133	0	0
																	919.5	120543	0	0
																	920.5	116966	0	0
																	921.5	113408	0	0
																	922.5	109874	0	0
																	923.5	106368	0	0
																	924.5	102895	0	0
																	925.5	99458	0	0
																	926.5	96063	0	0
																	927.5	92712	0	0
																	928.5	89408	0	0
																	929.5	86157	0	0
																	930.5	82959	0	0
																	931.5	79819	0	0
																	932.5	76739	0	0
																	933.5	73720	0	0
																	934.5	70766	0	0
																	935.5	67879	0	0
																	936.5	65059	0	0
																	937.5	62308	0	0
																	938.5	59627	0	0
																	939.5	57018	0	0
																	940.5	54482	0	0
																	941.5	52018	0	0
																	942.5	49628	0	0
																	943.5	47311	0	0
																	944.5	45067	0	0
																	945.5	42897	0	0
																	946.5	40801	0	0
																	947.5	38777	0	0
																	948.5	36825	0	0
																	949.5	34944	0	0
																	950.5	33134	0	0
																	951.5	31394	0	0
																	952.5	29722	0	0
																	953.5	28118	0	0
																	954.5	26580	0	0
																	955.5	25107	0	0
																	956.5	23697	0	0
																	957.5	22350	0	0
																	958.5	21062	0	0
																	959.5	19834	0	0
																	960.5	18663	0	0
																	961.5	17548	0	0
																	962.5	16486	0	0
																	963.5	15477	0	0
																	964.5	14519	0	0
																	965.5	13609	0	0
																	966.5	12747	0	0
																	967.5	11930	0	0
																	968.5	11157	0	0
																	969.5	10425	0	0
																	970.5	9735	0	0
																	971.5	9083	0	0
																	972.5	8468	0	0
																	973.5	7889	0	0
																	974.5	7343	0	0
																	975.5	6830	0	0
																	976.5	6348	0	0
																	977.5	5895	0	0
																	978.5	5471	0	0
																	979.5	5073	0	0
																	980.5	4700	0	0
																	981.5	4351	0	0
																	982.5	4025	0	0
																	983.5	3721	0	0
																	984.5	3437	0	0
																	985.5	3172	0	0
																	986.5	2925	0	0
																	987.5	2695	0	0
																	988.5	2482	0	0
																	989.5	2283	0	0
																	990.5	2099	0	0
																	991.5	1928	0	0
																	992.5	1770	0	0
																	993.5	1623	0	0
																	994.5	1487	0	0
																	995.5	1362	0	0
																	996.5	1246	0	0
																	997.5	1139	0	0
																	998.5	1040	0	0
																	999.5	949	0	0

## Sheet: NTA Different Mixers
	BOSCH ErgoMixx			Electrolux ESTM 500			Robot coupe Mini MP 240							BOSCH powermaxx 750 W preparation 1								BOSCH powermaxx 750 W preparation 2								BOSCH powermaxx 750 W preparation 3
Particle Size (nm)	Concentration (E6 particles / ml)	Concentration (E6 particles / ml)	Concentration (E6 particles / ml)	Concentration (E6 particles / ml)	Concentration (E6 particles / ml)	Concentration (E6 particles / ml)	Concentration (E6 particles / ml)	Concentration (E6 particles / ml)	Concentration (E6 particles / ml)					Particle size (nm)	Concentration (particles / ml)	Concentration (particles / ml)	Concentration (particles / ml)	Concentration (particles / ml)	Concentration (particles / ml)			Particle size (nm)	Concentration (particles / ml)	Concentration (particles / ml)	Concentration (particles / ml)	Concentration (particles / ml)	Concentration (particles / ml)			Particle size (nm)	Concentration (particles / ml)	Concentration (particles / ml)	Concentration (particles / ml)	Concentration (particles / ml)	Concentration (particles / ml)
	BOSCH ErgoMixx video 1	BOSCH ErgoMixx video 2	BOSCH ErgoMixx video 3	Electrolux ESTM 500 video 1	Electrolux ESTM 500 video 2	Electrolux ESTM 500 video 3	Robot coupe Mini MP 240 video 1	Robot coupe Mini MP 240 video 2	Robot coupe Mini MP 240 video 3						Video 1	Video 2	Video 3	Video 4	Video 5				Video 1	Video 2	Video 3	Video 4	Video 5				Video 1	Video 2	Video 3	Video 4	Video 5
0	0	0	0	0	0	0	0	0	0					0.5	0	0	0	0	0			0.5	0	0	0	0	0			0.5	0	0	0	0	0
1	0	0	0	0	0	0	0	0	0					1.5	0	0	0	0	0			1.5	0	0	0	0	0			1.5	0	0	0	0	0
2	0	0	0	0	0	0	0	0	0					2.5	0	0	0	0	0			2.5	0	0	0	0	0			2.5	0	0	0	0	0
3	0	0	0	0	0	0	0	0	0					3.5	0	0	0	0	0			3.5	0	0	0	0	0			3.5	0	0	0	0	0
4	0	0	0	0	0	0	0	0	0					4.5	0	0	0	0	0			4.5	0	0	0	0	0			4.5	0	0	0	0	0
5	0	0	0	0	0	0	0	0	0					5.5	0	0	0	0	0			5.5	0	0	0	0	0			5.5	0	0	0	0	0
6	0	0	0	0	0	0	0	0	0					6.5	0	0	0	0	0			6.5	0	0	0	0	0			6.5	0	0	0	0	0
7	0	0	0	0	0	0	0	0	0					7.5	0	0	0	0	0			7.5	0	0	0	0	0			7.5	0	0	0	0	0
8	0	0	0	0	0	0	0	0	0					8.5	0	0	0	0	0			8.5	0	0	0	0	0			8.5	0	0	0	0	0
9	0	0	0	0	0	0	0	0	0					9.5	0	0	0	0	0			9.5	0	0	0	0	0			9.5	0	0	0	0	0
10	0	0	0	0	0	0	0	0	0					10.5	0	0	0	0	0			10.5	0	0	0	0	0			10.5	0	0	0	0	0
11	0	0	0	0	0	0	0	0	0					11.5	0	0	0	0	0			11.5	0	0	0	0	0			11.5	0	0	0	0	0
12	0	0	0	0	0	0	0	0	0					12.5	0	0	0	0	0			12.5	0	0	0	0	0			12.5	0	0	0	0	0
13	0	0	0.0001	0	0	0	0	0	0					13.5	0	0	0	0	0			13.5	0	0	0	0	0			13.5	0	0	0	0	0
14	0	0	0.0014	0	0	0	0	0	0					14.5	0	0	0	0	0			14.5	0	0	0	0	0			14.5	0	0	0	0	0
15	0	0	0.008	0	0	0	0	0	0					15.5	0	0	0	0	0			15.5	0	0	0	0	0			15.5	0	0	0	0	0
16	0	0	0.0227	0	0	0	0	0	0					16.5	0	0	0	0	0			16.5	0	0	0	0	0			16.5	0	0	0	0	0
17	0	0	0.0321	0	0	0	0	0	0					17.5	0	0	0	0	0			17.5	0	0	0	0	0			17.5	0	0	0	0	0
18	0.0003	0	0.0229	0	0	0	0	0	0					18.5	0	0	0	0	0			18.5	0	0	0	0	0			18.5	0	0	0	0	0
19	0.0016	0	0.0094	0	0	0	0	0	0					19.5	0	0	0	0	0			19.5	0	0	0	0	0			19.5	0	0	0	0	0
20	0.007	0	0.0068	0	0	0	0	0	0					20.5	0	0	0	0	0			20.5	0	0	0	0	0			20.5	0	0	0	0	0
21	0.0208	0.0001	0.0155	0.0001	0	0	0	0	0.0001					21.5	0	0	0	0	0			21.5	0	0	0	0	0			21.5	0	0	0	0	0
22	0.0444	0.0007	0.0309	0.0006	0.0002	0.0003	0	0	0.0006					22.5	0	0	0	0	0			22.5	0	0	0	0	0			22.5	0	0	0	0	0
23	0.071	0.0028	0.0459	0.0029	0.0011	0.0014	0	0	0.0027					23.5	0	0	0	0	0			23.5	0	0	0	0	0			23.5	0	0	0	0	0
24	0.0922	0.0081	0.0531	0.0109	0.0037	0.0053	0.0002	0.0001	0.0095					24.5	0	0	0	0	0			24.5	0	0	0	0	0			24.5	0	0	0	0	0
25	0.1076	0.0179	0.0518	0.0319	0.01	0.0155	0.0008	0.0007	0.0257					25.5	0	0	0	0	0			25.5	0	0	0	0	0			25.5	0	0	0	0	0
26	0.1187	0.0303	0.0462	0.0754	0.021	0.0358	0.0031	0.0025	0.0547					26.5	0	0	0	0	0			26.5	0	0	0	0	0			26.5	0	0	0	0	0
27	0.1192	0.0394	0.0408	0.1488	0.0354	0.0665	0.0093	0.0075	0.0931					27.5	0	0	0	0	0			27.5	0	0	0	0	0			27.5	0	0	0	0	0
28	0.1039	0.0402	0.038	0.2527	0.0487	0.1013	0.023	0.0186	0.1293					28.5	0	0	0	0	0			28.5	0	0	0	0	0			28.5	0	0	0	0	0
29	0.0812	0.0341	0.038	0.3798	0.0576	0.1297	0.0478	0.0392	0.1524					29.5	0	0	0	0	0			29.5	0	0	0	0	0			29.5	0	0	0	0	0
30	0.0661	0.0283	0.041	0.5188	0.0641	0.146	0.0865	0.0714	0.1614					30.5	0	0	0	0	0			30.5	0	0	0	0	0			30.5	0	0	0	0	0
31	0.0662	0.0301	0.0464	0.66	0.0757	0.1543	0.1409	0.1149	0.1675					31.5	0	0	0	0	0			31.5	0	0	0	0	0			31.5	0	0	0	0	0
32	0.0766	0.0415	0.0514	0.8071	0.1029	0.1669	0.2145	0.1679	0.1886					32.5	0	0	0	0	0			32.5	0	0	0	0	0			32.5	0	0	0	0	0
33	0.0876	0.0589	0.0527	0.9795	0.1548	0.1958	0.311	0.2283	0.239					33.5	0	0	0	0	0			33.5	0	0	0	0	0			33.5	0	0	0	0	0
34	0.0935	0.077	0.0501	1.1998	0.2355	0.2455	0.4299	0.2957	0.3197					34.5	0	0	0	0	0			34.5	0	0	0	0	0			34.5	0	0	0	0	0
35	0.0955	0.0919	0.0466	1.4808	0.34	0.3129	0.563	0.3705	0.4177					35.5	0	0	0	0	0			35.5	0	0	0	0	0			35.5	0	0	0	0	0
36	0.0991	0.1034	0.0462	1.8219	0.4542	0.3902	0.6977	0.4526	0.5158					36.5	0	0	0	0	0			36.5	0	0	0	0	0			36.5	0	0	0	0	0
37	0.109	0.1147	0.0511	2.218	0.5581	0.4699	0.8263	0.5392	0.6052					37.5	0	0	0	0	0			37.5	0	0	0	0	0			37.5	0	0	0	0	0
38	0.1269	0.1291	0.0618	2.6736	0.6354	0.5476	0.9531	0.6264	0.6904					38.5	0	0	0	0	0			38.5	0	0	0	0	0			38.5	0	0	0	0	0
39	0.1513	0.1481	0.0777	3.2041	0.6814	0.6214	1.0901	0.7104	0.7818					39.5	0	0	0	0	0			39.5	0	0	0	0	0			39.5	0	0	0	0	0
40	0.1797	0.1702	0.097	3.8313	0.7046	0.6912	1.2507	0.7901	0.8858					40.5	0	0	0	0	0			40.5	0	0	0	0	0			40.5	0	0	0	0	0
41	0.2093	0.1931	0.1172	4.5672	0.7207	0.7571	1.4424	0.8686	1.0005					41.5	0	0	0	0	0			41.5	0	0	0	0	0			41.5	0	0	0	0	0
42	0.2375	0.2153	0.135	5.3986	0.7437	0.8205	1.6642	0.9514	1.1184					42.5	0	0	0	0	0			42.5	0	0	0	0	0			42.5	0	0	0	0	0
43	0.2638	0.2373	0.148	6.2892	0.7815	0.8859	1.9104	1.0468	1.2345					43.5	0	0	0	0	0			43.5	0	0	0	0	0			43.5	0	0	0	0	0
44	0.2904	0.261	0.1549	7.1894	0.836	0.9605	2.1757	1.1622	1.3487					44.5	0	0	0	0	0			44.5	0	0	0	0	0			44.5	0	0	0	0	0
45	0.3215	0.2886	0.157	8.0557	0.9055	1.0515	2.4573	1.3004	1.464					45.5	0	0	0	0	0			45.5	0	0	0	0	0			45.5	0	0	0	0	0
46	0.3607	0.3214	0.1577	8.8708	0.9881	1.1633	2.7535	1.4594	1.5844					46.5	0	0	0	0	0			46.5	0	0	0	0	0			46.5	0	0	0	0	0
47	0.4077	0.3596	0.1618	9.6499	1.0831	1.2957	3.061	1.6324	1.7117					47.5	0	0	0	0	0			47.5	0	0	0	0	0			47.5	0	0	0	0	0
48	0.457	0.402	0.1737	10.4288	1.1895	1.4438	3.371	1.8116	1.846					48.5	0	0	0	0	0			48.5	0	0	0	0	0			48.5	0	0	0	0	0
49	0.5001	0.4474	0.1963	11.2503	1.308	1.6009	3.6732	1.9916	1.9883					49.5	0	0	0	0	0			49.5	0	0	0	0	0			49.5	0	0	0	0	0
50	0.5294	0.4949	0.2299	12.1401	1.4398	1.7593	3.9566	2.1695	2.1408					50.5	0	0	0	0	0			50.5	0	0	0	0	0			50.5	1	0	0	0	0
51	0.5412	0.5441	0.2723	13.1015	1.5862	1.9122	4.2154	2.3455	2.308					51.5	0	0	0	0	0			51.5	0	0	0	0	0			51.5	2	0	0	0	0
52	0.5374	0.5947	0.3196	14.1199	1.7487	2.0546	4.4508	2.5196	2.4954					52.5	0	0	0	0	0			52.5	0	0	1	0	0			52.5	5	0	0	0	0
53	0.5245	0.6466	0.367	15.1694	1.927	2.1817	4.6718	2.691	2.7058					53.5	0	0	0	0	0			53.5	0	0	2	0	0			53.5	10	2	0	0	0
54	0.5114	0.6991	0.411	16.2298	2.1194	2.2922	4.894	2.8582	2.9386					54.5	0	0	0	0	0			54.5	0	0	4	0	0			54.5	19	4	0	0	0
55	0.5067	0.751	0.45	17.2898	2.3224	2.3877	5.1359	3.0199	3.1892					55.5	0	0	0	0	0			55.5	0	0	7	0	0			55.5	37	9	0	0	0
56	0.5161	0.8004	0.484	18.345	2.5309	2.4741	5.4119	3.1748	3.4493					56.5	0	0	0	0	0			56.5	0	0	12	0	0			56.5	73	19	0	0	0
57	0.5415	0.8455	0.5145	19.4017	2.7401	2.5618	5.7302	3.3232	3.71					57.5	0	0	0	0	0			57.5	0	2	20	0	0			57.5	139	39	0	0	0
58	0.5806	0.8848	0.5432	20.4684	2.9456	2.6629	6.0899	3.4661	3.9648					58.5	0	0	0	0	0			58.5	0	3	33	0	0			58.5	260	77	0	0	0
59	0.6283	0.9179	0.5716	21.5517	3.1442	2.7888	6.4811	3.6035	4.2096					59.5	0	0	0	0	0			59.5	0	5	52	0	0			59.5	480	146	0	0	0
60	0.6781	0.946	0.6006	22.6602	3.3351	2.9488	6.8904	3.7362	4.4465					60.5	0	0	0	0	0			60.5	0	8	81	0	0			60.5	870	271	0	0	0
61	0.7238	0.9713	0.6305	23.7943	3.5174	3.1469	7.3029	3.8639	4.6809					61.5	0	0	0	0	0			61.5	0	12	125	0	0			61.5	1549	488	0	0	0
62	0.761	0.9968	0.6616	24.9544	3.692	3.3832	7.7083	3.9879	4.9214					62.5	0	0	0	0	0			62.5	0	20	191	0	0			62.5	2704	853	0	0	0
63	0.7872	1.026	0.6941	26.136	3.8593	3.6527	8.1009	4.1105	5.1768					63.5	0	0	0	0	0			63.5	0	32	286	0	1			63.5	4629	1452	0	0	0
64	0.8018	1.0611	0.728	27.3284	4.0199	3.9462	8.4795	4.236	5.453					64.5	0	0	0	0	0			64.5	0	50	423	0	2			64.5	7766	2401	0	0	0
65	0.8057	1.104	0.763	28.5216	4.1751	4.2534	8.8479	4.371	5.7534					65.5	0	0	0	0	0			65.5	0	79	618	0	5			65.5	12760	3860	0	0	0
66	0.8008	1.1553	0.7981	29.7048	4.3269	4.5626	9.2125	4.5234	6.0774					66.5	0	0	0	0	0			66.5	0	122	892	0	11			66.5	20520	6035	0	0	0
67	0.7888	1.2151	0.8312	30.8613	4.4769	4.8631	9.5775	4.7003	6.4205					67.5	0	0	0	0	0			67.5	0	188	1275	0	22			67.5	32289	9184	0	0	0
68	0.7723	1.2829	0.8597	31.9792	4.6289	5.1469	9.9481	4.9079	6.7783					68.5	0	0	0	0	0			68.5	0	287	1803	0	43			68.5	49694	13608	0	0	0
69	0.7539	1.3579	0.8811	33.0487	4.7869	5.4094	10.3277	5.15	7.1461					69.5	0	0	0	0	0			69.5	0	434	2528	0	80			69.5	74777	19652	0	0	0
70	0.7364	1.4389	0.8937	34.0616	4.9541	5.6499	10.7174	5.4253	7.5207					70.5	0	0	0	0	1			70.5	0	651	3515	0	145			70.5	109989	27688	0	0	0
71	0.7224	1.525	0.8975	35.0199	5.1352	5.8721	11.1181	5.7302	7.9004					71.5	0	0	0	0	2			71.5	0	970	4850	0	255			71.5	158111	38103	0	0	0
72	0.7141	1.6141	0.8941	35.9252	5.3322	6.0808	11.5282	6.057	8.2833					72.5	0	0	0	0	5			72.5	0	1435	6645	0	434			72.5	222109	51287	0	2	0
73	0.7126	1.7047	0.8871	36.7887	5.5466	6.2837	11.946	6.3961	8.6679					73.5	2	0	0	0	9			73.5	0	2106	9049	0	720			73.5	304903	67619	0	4	0
74	0.7183	1.7945	0.8813	37.624	5.7782	6.4882	12.3685	6.7376	9.0516					74.5	4	0	0	0	17			74.5	0	3068	12252	0	1164			74.5	409068	87460	0	9	0
75	0.7301	1.8814	0.8816	38.4419	6.0247	6.6992	12.7904	7.0714	9.4287					75.5	8	0	0	0	31			75.5	0	4436	16502	0	1840			75.5	536494	111161	0	23	0
76	0.7464	1.9635	0.892	39.2556	6.2834	6.9203	13.2068	7.3905	9.7933					76.5	15	2	0	0	57			76.5	0	6369	22116	0	2844			76.5	688059	139061	0	56	0
77	0.7651	2.0391	0.915	40.0735	6.5512	7.1521	13.6115	7.6905	10.1388					77.5	29	7	0	0	103			77.5	0	9076	29505	0	4308			77.5	863365	171513	0	134	0
78	0.7842	2.1071	0.9509	40.8983	6.825	7.3915	13.9976	7.9692	10.4591					78.5	53	19	0	0	183			78.5	0	12840	39184	0	6405			78.5	1060600	208891	0	317	0
79	0.8023	2.1672	0.9978	41.7342	7.1032	7.6342	14.3606	8.2281	10.7507					79.5	96	53	0	0	321			79.5	0	18034	51805	0	9357			79.5	1276560	251619	0	741	0
80	0.8184	2.2195	1.0524	42.5837	7.3845	7.8749	14.6962	8.4708	11.0142					80.5	173	134	2	0	555			80.5	2	25146	68179	0	13443			80.5	1506854	300180	0	1696	0
81	0.8324	2.2649	1.1103	43.4463	7.6685	8.1069	15.0017	8.7008	11.2527					81.5	305	315	4	0	948			81.5	5	34810	89297	0	19013			81.5	1746263	355129	0	3791	0
82	0.8449	2.3045	1.1668	44.324	7.9555	8.3252	15.2765	8.9223	11.4737					82.5	530	692	7	2	1603			82.5	15	47843	116359	0	26490			82.5	1989210	417096	0	8238	2
83	0.8565	2.3399	1.2175	45.2181	8.2445	8.5255	15.5212	9.1383	11.6864					83.5	907	1422	14	6	2680			83.5	41	65288	150786	0	36378			83.5	2230261	486775	0	17328	6
84	0.868	2.3728	1.2593	46.134	8.5349	8.7057	15.7395	9.3506	11.9017					84.5	1530	2743	26	14	4430			84.5	106	88466	194223	0	49265			84.5	2464599	564903	3	35146	22
85	0.8798	2.4047	1.2907	47.0786	8.8249	8.866	15.936	9.56	12.1301					85.5	2543	4977	46	33	7240			85.5	257	119028	248532	2	65816			85.5	2688389	652231	8	68492	73
86	0.8916	2.4371	1.3111	48.0519	9.1107	9.0067	16.1146	9.7652	12.3788					86.5	4163	8526	81	71	11694			86.5	597	159025	315755	5	86760			86.5	2899012	749473	24	127842	218
87	0.9029	2.4711	1.3217	49.0576	9.388	9.1307	16.2818	9.9647	12.6527					87.5	6716	13834	138	141	18654			87.5	1324	210972	398048	12	112874			87.5	3095149	857251	70	227968	595
88	0.9129	2.5075	1.3245	50.0963	9.6521	9.242	16.444	10.1572	12.9534					88.5	10674	21335	230	262	29364			88.5	2806	277911	497595	27	144948			88.5	3276720	976029	192	387643	1494
89	0.9201	2.5461	1.3223	51.1615	9.8979	9.3439	16.606	10.3405	13.2775					89.5	16713	31389	376	457	45576			89.5	5692	363480	616478	61	183747			89.5	3444734	1106049	511	627839	3461
90	0.9232	2.5865	1.3179	52.2464	10.1207	9.4409	16.7744	10.5139	13.6201					90.5	25776	44220	606	754	69676			90.5	11070	471947	756530	130	229958			90.5	3601053	1247262	1311	968167	7440
91	0.9213	2.6278	1.3139	53.3402	10.317	9.5364	16.9544	10.6776	13.9729					91.5	39160	59879	963	1186	104824			91.5	20668	608232	919166	270	284142			91.5	3748147	1399278	3238	1421960	14913
92	0.9137	2.668	1.3122	54.4259	10.4845	9.6332	17.1497	10.8322	14.3262					92.5	58604	78239	1515	1790	155052			92.5	37107	777877	1105218	544	346677			92.5	3888839	1561335	7686	1991239	28035
93	0.9002	2.7054	1.3143	55.491	10.6231	9.7336	17.3645	10.9798	14.6711					93.5	86395	99029	2364	2610	225316			93.5	64159	986952	1314784	1065	417710			93.5	4026085	1732292	17502	2663296	49689
94	0.8809	2.7377	1.3206	56.518	10.7346	9.8387	17.601	11.1224	14.999					94.5	125476	121893	3668	3708	321469			94.5	107010	1241881	1547118	2028	497118			94.5	4162783	1910666	38178	3410409	83481
95	0.8564	2.7628	1.3311	57.4941	10.8226	9.949	17.8604	11.2627	15.3039					95.5	179552	146472	5668	5164	450131			95.5	172440	1549171	1800578	3755	584494			95.5	4301630	2094696	79669	4193271	133619
96	0.8274	2.7789	1.3452	58.4054	10.8927	10.064	18.1415	11.4023	15.581					96.5	253187	172480	8729	7098	618453			96.5	268894	1915020	2072642	6772	679146			96.5	4445012	2282449	158853	4967349	204738
97	0.7948	2.7848	1.362	59.2413	10.9511	10.1827	18.4413	11.5428	15.8279					97.5	351875	199781	13407	9689	833796			97.5	406368	2344827	2360006	11896	780132			97.5	4594928	2471941	302338	5690392	301658
98	0.7596	2.7802	1.3804	59.9952	11.0046	10.3037	18.7556	11.6849	16.0448					98.5	482065	228437	20541	13207	1103356			98.5	596076	2842590	2658745	20370	886308			98.5	4752939	2661287	548833	6328964	429134
99	0.7225	2.7657	1.3995	60.6635	11.0596	10.4253	19.0786	11.828	16.2335					99.5	651130	258748	31379	18061	1433780			99.5	849870	3410261	2964536	34014	996405			99.5	4920138	2848837	949727	6862488	591608
100	0.6844	2.7422	1.4187	61.2452	11.1215	10.5457	19.4029	11.9707	16.3972					100.5	867243	291279	47758	24870	1830826			100.5	1179424	4047084	3272909	55409	1109121			100.5	5097129	3033303	1566169	7284230	792981
101	0.6459	2.7117	1.4372	61.7393	11.1933	10.6624	19.7208	12.1101	16.5388					101.5	1139145	326879	72333	34584	2299090			101.5	1595243	4749018	3579505	88087	1223207			101.5	5284024	3213854	2461182	7599667	1036413
102	0.6077	2.6765	1.4547	62.1508	11.2771	10.7734	20.0247	12.2436	16.6631					102.5	1475768	366716	108867	48652	2841818			102.5	2105554	5508324	3880313	136711	1337570			102.5	5480448	3390180	3686519	7823241	1324162
103	0.5704	2.6393	1.471	62.4832	11.3724	10.8766	20.3074	12.3677	16.7729					103.5	1885703	412310	162552	69291	3460767			103.5	2715222	6313405	4171857	207207	1451344			103.5	5685553	3562507	5265983	7974604	1657449
104	0.5348	2.6025	1.4856	62.7449	11.4771	10.97	20.564	12.4799	16.8728					104.5	2376501	465605	240340	99886	4156080			104.5	3424777	7148969	4451330	306807	1563961			104.5	5898054	3731579	7179242	8075205	2036387
105	0.5013	2.5682	1.4984	62.9391	11.5868	11.0514	20.7885	12.577	16.9647					105.5	2953812	529058	351219	145558	4926121			105.5	4229711	7996556	4716655	443965	1675194			105.5	6116266	3898608	9351562	8145698	2459967
106	0.4707	2.538	1.5089	63.0747	11.6964	11.1192	20.9784	12.6576	17.0513					106.5	3620427	605767	506327	213974	5767216			106.5	5120126	8835416	4966486	628096	1785176			106.5	6338168	4065188	11654439	8204266	2926128
107	0.4435	2.5131	1.5167	63.1591	11.8001	11.1724	21.1326	12.7208	17.1349					107.5	4375265	699644	718789	316393	6673279			107.5	6080798	9643677	5200148	869132	1894403			107.5	6561477	4233208	13919401	8265767	3431898
108	0.4199	2.4936	1.5213	63.1988	11.8912	11.2099	21.2502	12.7664	17.2163					108.5	5212454	815616	1003152	468938	7635340			108.5	7091714	10399689	5417536	1176888	2003725			108.5	6783741	4404741	15963028	8341457	3973614
109	0.4003	2.4796	1.5223	63.202	11.9641	11.2315	21.333	12.7955	17.2969					109.5	6120633	959887	1374334	693911	8641007			109.5	8129010	11083406	5618992	1560274	2114312			109.5	7002434	4581943	17617312	8439079	4547193
110	0.3845	2.4703	1.5191	63.1748	12.0131	11.2369	21.3826	12.8093	17.3771					110.5	7082634	1140220	1846057	1020796	9673993			110.5	9166280	11677652	5805162	2026421	2227633			110.5	7215073	4766945	18757421	8563121	5148403
111	0.3723	2.4646	1.5112	63.1231	12.0339	11.2264	21.4016	12.8096	17.4562					111.5	8075704	1366246	2428890	1486313	10713804			111.5	10176106	12169132	5976862	2579822	2345415			111.5	7419321	4961756	19319840	8715141	5773117
112	0.3633	2.4614	1.4984	63.054	12.0236	11.2006	21.3933	12.7983	17.5337					112.5	9072338	1649746	3128139	2132668	11735768			112.5	11131694	12549090	6134954	3221570	2469612			112.5	7613093	5168167	19307110	8894080	6417476
113	0.3569	2.4596	1.4806	62.9738	11.9807	11.1606	21.3607	12.7778	17.6084					113.5	10041760	2004868	3941944	3003087	12711529			113.5	12008438	12813565	6280244	3948818	2602382			113.5	7794649	5387664	18779638	9096571	7077955
114	0.3526	2.4581	1.4579	62.8884	11.9053	11.1071	21.3071	12.7494	17.6783					114.5	10951957	2448178	4859989	4134083	13610127			114.5	12785295	12963254	6413401	4754513	2746057			114.5	7962663	5621337	17838463	9317236	7751292
115	0.3493	2.4558	1.4307	62.8011	11.7983	11.0407	21.2346	12.7142	17.74					115.5	11772060	2998436	5863161	5544857	14399664			115.5	13445838	13003027	6534911	5627471	2903130			115.5	8116280	5869807	16604486	9549037	8434284
116	0.3465	2.4523	1.3993	62.716	11.6623	10.9618	21.1457	12.6733	17.7903					116.5	12474805	3675954	6924373	7225635	15049498			116.5	13978921	12941205	6645048	6552766	3076236			116.5	8255132	6133146	15199246	9783669	9123468
117	0.3433	2.4473	1.3644	62.637	11.501	10.8714	21.0422	12.6273	17.8253					117.5	13038744	4501393	8010488	9128183	15532731			117.5	14378919	12788679	6743878	7512408	3268135			117.5	8379342	6410814	13730578	10012048	9814710
118	0.3393	2.4408	1.3267	62.5665	11.3186	10.77	20.9263	12.5761	17.8414					118.5	13449916	5493882	9085108	11162428	15828709			118.5	14645564	12557994	6831281	8486234	3481692			118.5	8489489	6701611	12284408	10224866	10502763
119	0.3341	2.4328	1.287	62.5046	11.1199	10.658	20.7984	12.5205	17.8347					119.5	13702747	6668429	10111783	13202248	15925155			119.5	14783432	12262485	6906988	9452915	3719850			119.5	8586562	7003647	10922158	10413200	11180829
120	0.3273	2.4236	1.2458	62.4486	10.9089	10.5353	20.6593	12.4599	17.8016					120.5	13800106	8032723	11057151	15101025	15819584			120.5	14801160	11915518	6970633	10391000	3985583			120.5	8671885	7314344	9682291	10569121	11840218
121	0.3188	2.4137	1.2037	62.3991	10.6909	10.4028	20.5099	12.3949	17.7396					121.5	13752533	9583634	11893552	16714169	15519759			121.5	14710503	11529885	7021816	11279900	4281846			121.5	8747037	7630469	8584240	10686237	12470141
122	0.3087	2.4035	1.1611	62.3515	10.4698	10.2608	20.3508	12.3256	17.6471					122.5	13576820	11303922	12600802	17923026	15043068			122.5	14525316	11117371	7060161	12100758	4611485			122.5	8813758	7948214	7633197	10760129	13057735
123	0.2972	2.3936	1.1183	62.3041	10.2495	10.1108	20.1827	12.253	17.524					123.5	13294187	13159820	13167014	18653782	14414921			123.5	14260570	10688470	7085381	12837169	4977140			123.5	8873857	8263318	6824743	10788600	13588352
124	0.2845	2.3839	1.0756	62.251	10.0329	9.9533	20.0063	12.1777	17.3702					124.5	12928313	15100237	13588472	18886568	13666398			124.5	13931455	10252252	7097323	13475715	5381103			124.5	8929117	8571224	6148727	10771742	14046146
125	0.271	2.3749	1.0329	62.1878	9.8226	9.7896	19.823	12.101	17.1877					125.5	12503475	17058174	13868779	18653320	12831520			125.5	13552635	9816336	7096015	14006330	5825163			125.5	8981208	8867284	5592190	10711794	14414960
126	0.2571	2.3666	0.9902	62.1111	9.6206	9.6216	19.6341	12.0243	16.9796					126.5	12042991	18954641	14017488	18026353	11944521			126.5	13137670	9386951	7081694	14422492	6310412			126.5	9031609	9146982	5141388	10612837	14679455
127	0.243	2.3587	0.9477	62.0166	9.428	9.4505	19.4412	11.949	16.7496					127.5	11568049	20704869	14048493	17101896	11037467			127.5	12698615	8969051	7054817	14721259	6837042			127.5	9081534	9406160	4783045	10480368	14826381
128	0.2292	2.3514	0.9051	61.9021	9.2459	9.2785	19.2463	11.8768	16.5026					128.5	11096982	22226103	13978411	15983219	10138459			128.5	12245785	8566469	7016059	14903170	7404120			128.5	9131873	9641248	4505027	10320799	14845841
129	0.2159	2.344	0.8625	61.7636	9.0741	9.1071	19.0512	11.8086	16.2431					129.5	10644932	23445828	13825109	14766892	9270516			129.5	11787664	8182074	6966298	14972014	8009383			129.5	9183144	9849450	4296615	10140966	14732391
130	0.2033	2.3364	0.82	61.5993	8.9129	8.938	18.8574	11.745	15.9764					130.5	10223844	24309101	13606485	13533930	8451141			130.5	11330928	7817934	6906587	14934502	8649038			130.5	9235452	10028895	4148511	9947660	14485811
131	0.1916	2.328	0.7777	61.4083	8.762	8.7729	18.6669	11.6869	15.7075					131.5	9842702	24783790	13339548	12345886	7692454			131.5	10880555	7475470	6838114	14799835	9317619			131.5	9288462	10178720	4052679	9747248	14111415
132	0.1807	2.3184	0.736	61.1908	8.6209	8.6129	18.4815	11.6344	15.4412					132.5	9507897	24862936	13039784	11244872	7001735			132.5	10439999	7155586	6762164	14579213	10007905			132.5	9341385	10299096	4002102	9545378	13619846
133	0.1708	2.3073	0.695	60.9473	8.489	8.4594	18.3023	11.5873	15.1818					133.5	9223673	24563998	12720788	10256068	6382217			133.5	10011398	6858791	6680068	14285281	10710934			133.5	9392979	10391178	3990494	9346777	13026372
134	0.1617	2.2941	0.6553	60.6758	8.3653	8.3127	18.1293	11.5444	14.9324					134.5	8992569	23925362	12394099	9391377	5833971			134.5	9595798	6585293	6593163	13931564	11416118			134.5	9441553	10456999	4012014	9155150	12349764
135	0.1535	2.2786	0.6171	60.3788	8.249	8.1735	17.9634	11.505	14.696					135.5	8815823	23000908	12069202	8653232	5354782			135.5	9193387	6335079	6502747	13531898	12111488			135.5	9485007	10499312	4060992	8973132	11610930
136	0.1459	2.2605	0.581	60.056	8.1391	8.0418	17.8039	11.4674	14.4745					136.5	8693719	21853670	11753626	8037963	4940919			136.5	8803716	6107978	6410051	13099902	12784053			136.5	9520871	10521402	4131713	8802316	10831457
137	0.1391	2.2396	0.5474	59.7089	8.0349	7.9176	17.6506	11.4303	14.2689					137.5	8625846	20549569	11453114	7538462	4587790			137.5	8425909	5903715	6316201	12648509	13420274			137.5	9546375	10526874	4218262	8643306	10032250
138	0.1327	2.2159	0.5167	59.3391	7.9353	7.8009	17.503	11.3921	14.0797					138.5	8611289	19152026	11171826	7146119	4290436			138.5	8058859	5721944	6222208	12189577	14006634			138.5	9558535	10519441	4314458	8495802	9232404
139	0.1269	2.1892	0.4892	58.9451	7.8391	7.6906	17.3591	11.3506	13.9061					139.5	8648739	17717928	10912544	6852103	4043897			139.5	7701392	5562276	6128946	11733594	14530251			139.5	9554257	10502720	4413892	8358705	8448384
140	0.1216	2.1597	0.4652	58.5287	7.7454	7.5867	17.2179	11.3049	13.7471					140.5	8736539	16295101	10676872	6648131	3843463			140.5	7352414	5424306	6037153	11289483	14979510			140.5	9530466	10480052	4510068	8230225	7693554
141	0.1169	2.1275	0.445	58.0906	7.653	7.4879	17.0782	11.2538	13.6011					141.5	8872676	14921214	10465416	6526855	3684818			141.5	7011026	5307620	5947430	10864501	15344648			141.5	9484235	10454339	4596655	8107998	6978024
142	0.1126	2.0929	0.4286	57.6323	7.5617	7.394	16.939	11.1965	13.4666					142.5	9054718	13623830	10277939	6481972	3564123			142.5	6676611	5211809	5860247	10464209	15618264			142.5	9412940	10427923	4667798	7989217	6308771
143	0.109	2.0559	0.416	57.1529	7.4703	7.3037	16.7984	11.1323	13.3409					143.5	9279736	12421285	10113496	6508154	3478039			143.5	6348882	5136470	5775956	10092514	15795681			143.5	9314398	10402481	4718474	7870760	5689943
144	0.1061	2.0168	0.4073	56.6535	7.3781	7.2162	16.6555	11.0612	13.222					144.5	9544190	11324047	9970543	6600842	3423708			144.5	6027914	5081207	5694800	9751751	15875167			144.5	9187004	10378957	4744832	7749332	5123290
145	0.1039	1.976	0.4022	56.1357	7.2847	7.1309	16.5096	10.9837	13.1074					145.5	9843821	10336278	9847032	6755970	3398715			145.5	5714125	5045627	5616936	9442785	15857967			145.5	9029852	10357522	4744460	7621616	4608643
146	0.1026	1.9336	0.4004	55.6002	7.1902	7.0469	16.3604	10.9002	12.9952					146.5	10173558	9457387	9740485	6969619	3401033			146.5	5408248	5029329	5542448	9165129	15748163			146.5	8842820	10337553	4716550	7484424	4144381
147	0.1021	1.8899	0.4017	55.0491	7.0943	6.9638	16.2073	10.8119	12.8836					147.5	10527440	8683433	9648070	7237645	3428957			147.5	5111270	5031896	5471364	8917053	15552388			147.5	8626623	10317642	4661912	7334857	3727867
148	0.1027	1.845	0.4056	54.4819	6.9969	6.8804	16.0496	10.7196	12.7702					148.5	10898593	8008311	9566666	7555305	3481027			148.5	4824355	5052872	5403676	8695685	15279398			148.5	8382820	10295636	4582862	7170453	3355819
149	0.1042	1.799	0.4118	53.9013	6.8983	6.7965	15.8877	10.6246	12.6539					149.5	11279257	7424690	9492934	7916887	3555957			149.5	4548765	5091744	5339351	8497105	14939571			149.5	8113779	10268692	4482966	6989320	3024609
150	0.1068	1.7521	0.4198	53.3087	6.7989	6.7113	15.7215	10.5283	12.5337					150.5	11660881	6924724	9423395	8315404	3652557			150.5	4285776	5147919	5278350	8316440	14544356			150.5	7822596	10233381	4366715	6790257	2730495
151	0.1104	1.7045	0.429	52.7061	6.6991	6.6246	15.5514	10.432	12.4088					151.5	12034285	6500551	9354512	8742371	3769658			151.5	4036596	5220690	5220637	8147971	14105728			151.5	7512972	10185807	4239150	6572827	2469792
152	0.115	1.6562	0.439	52.0952	6.5991	6.5361	15.3781	10.3371	12.2789					152.5	12389897	6144625	9282790	9187705	3906041			152.5	3802308	5309207	5166189	7985269	13635680			152.5	7189061	10121776	4105499	6337402	2238984
153	0.1205	1.607	0.4493	51.4766	6.4993	6.4453	15.2016	10.244	12.1433					153.5	12718043	5849912	9204874	9639792	4060367			153.5	3583817	5412447	5115006	7821383	13145782			153.5	6855302	10036986	3970861	6085149	2034800
154	0.1269	1.5572	0.4593	50.8528	6.4	6.3524	15.0228	10.1537	12.0026					154.5	13009286	5609988	9117663	10085735	4231117			154.5	3381817	5529174	5067113	7649094	12646822			154.5	6516237	9927249	3839961	5817986	1854252
155	0.1339	1.5066	0.4686	50.2253	6.3015	6.2573	14.8417	10.0669	11.8567					155.5	13254790	5419058	9018423	10511796	4416540			155.5	3196788	5657918	5022564	7461246	12148553			155.5	6176339	9788735	3716991	5538475	1694649
156	0.1416	1.4553	0.4768	49.595	6.2038	6.1603	14.6593	9.9837	11.7066					156.5	13446680	5271937	8904885	10904006	4614614			156.5	3028993	5796941	4981446	7251153	11659521			156.5	5839854	9618218	3605533	5249697	1553595
157	0.1498	1.4033	0.4836	48.9658	6.1076	6.062	14.4769	9.9042	11.5533					157.5	13578370	5163983	8775348	11248902	4823014			157.5	2878499	5944223	4943874	7013067	11186995			157.5	5510672	9413311	3508552	4955079	1428980
158	0.1583	1.3505	0.4885	48.3359	6.012	5.9622	14.294	9.828	11.3966					158.5	13644846	5091028	8628743	11534330	5039109			158.5	2745209	6097451	4909992	6742663	10736958			158.5	5192223	9172670	3428438	4658233	1318953
159	0.167	1.2971	0.4915	47.7083	5.9172	5.8618	14.1115	9.7549	11.2378					159.5	13642861	5049287	8464687	11750212	5259963			159.5	2628890	6254027	4879966	6437501	10314167			159.5	4887417	8896152	3367087	4362773	1221906
160	0.1758	1.2429	0.4925	47.0833	5.8231	5.7613	13.9298	9.6842	11.0778					160.5	13571052	5035273	8283492	11889206	5482367			160.5	2529218	6411087	4853984	6097377	9922249			160.5	4598609	8584905	3325993	4072161	1136444
161	0.1845	1.1884	0.4913	46.4634	5.7295	5.6616	13.7497	9.6155	10.9175					161.5	13429953	5045716	8086149	11947166	5702882			161.5	2445809	6565539	4832245	5724525	9563832			161.5	4327598	8241370	3306342	3789565	1061365
162	0.193	1.1334	0.4879	45.8475	5.6357	5.5629	13.5712	9.5475	10.7572					162.5	13221909	5077487	7874275	11923358	5917901			162.5	2378257	6714118	4814960	5323586	9240679			162.5	4075658	7869212	3309091	3517762	995637
163	0.2011	1.0782	0.4825	45.2374	5.5416	5.4659	13.3945	9.4796	10.5977					163.5	12950918	5127542	7650027	11820409	6123734			163.5	2326160	6853463	4802340	4901345	8953834			163.5	3843579	7473161	3335036	3259061	938377
164	0.2089	1.0232	0.4753	44.6336	5.447	5.3712	13.2204	9.4108	10.4398					164.5	12622387	5192879	7415999	11643995	6316697			164.5	2289149	6980204	4794593	4466229	8703752			164.5	3631726	7058779	3384849	3015275	888837
165	0.2161	0.9684	0.4663	44.037	5.3514	5.2791	13.0488	9.3404	10.2841					165.5	12242848	5270517	7175095	11402317	6493212			165.5	2266902	7091067	4791919	4027630	8490422			165.5	3440110	6632189	3459085	2787712	846383
166	0.2227	0.9143	0.456	43.4487	5.2549	5.1902	12.8801	9.2677	10.131					166.5	11819641	5357491	6930403	11105439	6649915			166.5	2259157	7182979	4794502	3595136	8313472			166.5	3268455	6199762	3558163	2577206	810490
167	0.2287	0.8612	0.4445	42.8675	5.157	5.1044	12.714	9.1916	9.9806					167.5	11360596	5450873	6685066	10764554	6783757			167.5	2265719	7253186	4802508	3177769	8172245			167.5	3116261	5767816	3682312	2384161	780728
168	0.234	0.8092	0.4322	42.2947	5.0578	5.022	12.5507	9.1115	9.8332					168.5	10873723	5547811	6442164	10391269	6892097			168.5	2286455	7299351	4816077	2783337	8065869			168.5	2982870	5342330	3831490	2208610	756753
169	0.2385	0.7587	0.4193	41.7303	4.9573	4.9429	12.39	9.027	9.6891					169.5	10366931	5645579	6204616	9996954	6972790			169.5	2321293	7319655	4835320	2417966	7993291			169.5	2867517	4928706	4005265	2050284	738308
170	0.2422	0.71	0.406	41.1749	4.8557	4.8669	12.2319	8.9375	9.5484					170.5	9847792	5741648	5975100	9592222	7024250			170.5	2370205	7312868	4860317	2085859	7953300			170.5	2769373	4531594	4202688	1908681	725210
171	0.2451	0.6635	0.3927	40.6294	4.7533	4.794	12.0765	8.8429	9.4115					171.5	9323348	5833748	5755998	9186539	7045497			171.5	2433194	7278398	4891111	1789276	7944529			171.5	2687580	4154774	4422130	1783131	717357
172	0.2471	0.6192	0.3793	40.092	4.65	4.7234	11.9231	8.7426	9.278					172.5	8799968	5919943	5549364	8787980	7036178			172.5	2510268	7216321	4927703	1528700	7965437			172.5	2621276	3801110	4661136	1672863	714718
173	0.2483	0.5773	0.3662	39.5637	4.5463	4.6549	11.7716	8.6365	9.1482					173.5	8283256	5998690	5356913	8403127	6996570			173.5	2601414	7127366	4970053	1303142	8014280			173.5	2569609	3472564	4916272	1577052	717341
174	0.2487	0.5379	0.3534	39.0445	4.4426	4.588	11.6214	8.5248	9.0223					174.5	7778002	6068881	5180026	8037057	6927555			174.5	2706572	7012887	5018077	1110500	8089064			174.5	2531748	3170256	5183022	1494871	725349
175	0.2482	0.5012	0.341	38.5339	4.3392	4.5222	11.473	8.4073	8.8999					175.5	7288170	6129873	5019773	7693430	6830574			175.5	2825597	6874796	5071640	947942	8187497			175.5	2506879	2894558	5455722	1425524	738943
176	0.247	0.4671	0.3289	38.0326	4.2368	4.4573	11.3258	8.2843	8.7814					176.5	6816923	6181490	4876944	7374612	6707566			176.5	2958232	6715482	5130562	812252	8306929			176.5	2494201	2645214	5727591	1368278	758404
177	0.2449	0.4355	0.3171	37.5382	4.1354	4.3925	11.1794	8.1557	8.6664					177.5	6366670	6224011	4752082	7081844	6560888			177.5	3104070	6537708	5194608	700105	8444293			177.5	2492915	2421471	5990838	1322484	784095
178	0.2423	0.4064	0.3057	37.0509	4.0357	4.3275	11.0336	8.022	8.5548					178.5	5939124	6258126	4645527	6815403	6393229			178.5	3262527	6344503	5263494	608291	8596054			178.5	2502205	2222199	6236897	1287596	816460
179	0.2388	0.3798	0.2945	36.5704	3.938	4.2622	10.8881	7.8835	8.4463					179.5	5535385	6284888	4557451	6574765	6207514			179.5	3432818	6139049	5336886	533849	8758167			179.5	2521222	2046017	6456757	1263177	856025
180	0.2348	0.3555	0.2834	36.0963	3.8429	4.1963	10.7433	7.741	8.341					180.5	5156015	6305641	4487892	6358751	6006813			180.5	3613934	5924575	5414396	474159	8926056			180.5	2549059	1891394	6641401	1248917	903392
181	0.2303	0.3333	0.2724	35.6262	3.7506	4.1296	10.5985	7.5944	8.2383					181.5	4801122	6321950	4436786	6165652	5794243			181.5	3804638	5704249	5495590	426977	9094618			181.5	2584735	1756738	6782313	1244628	959236
182	0.2253	0.3131	0.2614	35.1599	3.6615	4.062	10.4539	7.4446	8.138					182.5	4470440	6335522	4403987	5993330	5572892			182.5	4003462	5481102	5579983	390443	9258258			182.5	2627169	1640464	6872009	1250253	1024288
183	0.22	0.2948	0.2503	34.6962	3.576	3.9938	10.3098	7.2922	8.0398					183.5	4163399	6348133	4389286	5839303	5345736			183.5	4208723	5257948	5667049	363069	9410969			183.5	2675163	1541054	6904552	1265867	1099319
184	0.2145	0.2781	0.239	34.2342	3.4942	3.9251	10.166	7.1378	7.9432					184.5	3879198	6361558	4392419	5700813	5115583			184.5	4418544	5037338	5756220	343714	9546450			184.5	2727394	1457089	6875996	1291670	1185115
185	0.2089	0.2631	0.2275	33.7734	3.4166	3.8563	10.0231	6.9823	7.8484					185.5	3616859	6377513	4413067	5574886	4885018			185.5	4630891	4821520	5846895	331563	9658267			185.5	2782401	1387282	6784697	1327993	1282436
186	0.2032	0.2494	0.2159	33.3112	3.3431	3.7874	9.8809	6.8262	7.7546					186.5	3375285	6397598	4450852	5458382	4656370			186.5	4843618	4612427	5938440	326104	9740064			186.5	2838593	1330489	6631470	1375285	1391967
187	0.1977	0.237	0.204	32.8473	3.274	3.7191	9.7397	6.6703	7.6615					187.5	3153299	6423258	4505325	5348056	4431690			187.5	5054518	4411664	6030202	327116	9785794			187.5	2894258	1285718	6419563	1434106	1514265
188	0.1925	0.2257	0.192	32.3811	3.2092	3.6518	9.6	6.5152	7.5688					188.5	2949684	6455747	4575947	5240614	4212735			188.5	5261382	4220526	6121510	334663	9789988			188.5	2947587	1252132	6154447	1505119	1649677
189	0.1876	0.2154	0.1799	31.9115	3.1488	3.5857	9.4619	6.3618	7.4763					189.5	2763211	6496102	4662066	5132790	4000972			189.5	5462054	4040012	6211683	349099	9748017			189.5	2996714	1229046	5843460	1589064	1798263
190	0.1832	0.2061	0.1677	31.4388	3.0929	3.5217	9.3261	6.2107	7.384					190.5	2592661	6545117	4762890	5021426	3797588			190.5	5654486	3870850	6300044	371088	9656349			190.5	3039753	1215920	5495324	1686740	1959704
191	0.1794	0.1976	0.1556	30.9605	3.0411	3.4598	9.1922	6.0625	7.2915					191.5	2436848	6603331	4877460	4903573	3603502			191.5	5836788	3713529	6385919	401630	9512771			191.5	3074865	1212350	5119598	1798966	2133205
192	0.1763	0.1898	0.1436	30.4775	2.9934	3.4006	9.061	5.9176	7.1988					192.5	2294626	6671011	5004616	4776590	3419388			192.5	6007268	3568333	6468653	442097	9316559			192.5	3100313	1218060	4726117	1926545	2317412
193	0.174	0.1827	0.1317	29.9894	2.9496	3.3443	8.9326	5.7768	7.1059					193.5	2164903	6748140	5142973	4638262	3245701			193.5	6164461	3435370	6547613	494282	9068573			193.5	3114530	1232889	4324469	2070205	2510339
194	0.1726	0.1762	0.1202	29.4964	2.9094	3.2914	8.8073	5.6404	7.0128					194.5	2046645	6834407	5290897	4486902	3082704			194.5	6307149	3314606	6622195	560446	8771271			194.5	3116185	1256780	3923543	2230539	2709316
195	0.172	0.1702	0.109	28.9991	2.8728	3.2421	8.6855	5.5088	6.9199					195.5	1938880	6929199	5446483	4321444	2930494			195.5	6434369	3205895	6691834	643364	8428636			195.5	3104245	1289764	3531186	2407925	2910987
196	0.1723	0.1647	0.0983	28.4967	2.8392	3.1964	8.5669	5.3821	6.8271					196.5	1840701	7031597	5607555	4141518	2789032			196.5	6545404	3109006	6756007	746355	8046012			196.5	3078021	1331946	3153972	2602449	3111344
197	0.1736	0.1595	0.0881	27.9904	2.8085	3.1545	8.452	5.2607	6.7345					197.5	1751263	7140368	5771665	3947485	2658166			197.5	6639774	3023645	6814236	873285	7629867			197.5	3037204	1383488	2797082	2813805	3305831
198	0.1758	0.1547	0.0785	27.4812	2.7804	3.1161	8.3406	5.1447	6.6427					198.5	1669783	7253975	5936110	3740435	2537657			198.5	6717214	2949473	6866096	1028529	7187496			198.5	2981884	1444587	2464298	3041202	3489493
199	0.1788	0.1502	0.0694	26.9702	2.7546	3.0814	8.233	5.034	6.5518					199.5	1595539	7370585	6097971	3522145	2427201			199.5	6777643	2886128	6911213	1216856	6726682			199.5	2912549	1515450	2158071	3283279	3657199
200	0.1828	0.1459	0.061	26.4576	2.7307	3.0499	8.1289	4.9286	6.462					200.5	1527865	7488086	6254161	3294986	2326445			200.5	6821137	2833232	6949270	1443233	6255356			200.5	2830060	1596273	1879655	3538014	3803894
201	0.1875	0.1418	0.0534	25.9448	2.7083	3.0216	8.028	4.8283	6.3737					201.5	1466150	7604115	6401489	3061795	2235010			201.5	6847897	2790405	6980003	1712514	5781257			201.5	2735618	1687209	1629285	3802671	3924891
202	0.1929	0.1377	0.0463	25.4328	2.6872	2.9958	7.9304	4.7329	6.287					202.5	1409832	7716102	6536746	2825722	2152498			202.5	6858217	2757268	7003203	2029014	5311635			202.5	2630703	1788333	1406366	4073765	4016162
203	0.1989	0.1336	0.0399	24.9232	2.6673	2.9724	7.8357	4.6424	6.2023					203.5	1358397	7821321	6656792	2590048	2078508			203.5	6852456	2733449	7018713	2395962	4853007			203.5	2517011	1899610	1209671	4347068	4074601
204	0.2054	0.1298	0.0342	24.4175	2.6483	2.9509	7.7439	4.5563	6.1198					204.5	1311374	7916951	6758659	2358018	2012645			204.5	6831016	2718584	7026428	2814870	4410977			204.5	2396381	2020858	1037520	4617669	4098244
205	0.2123	0.1259	0.0292	23.9157	2.6297	2.9308	7.6542	4.4742	6.0395					205.5	1268332	8000156	6839651	2132670	1954525			205.5	6794319	2712319	7026290	3284872	3990118			205.5	2270719	2151705	887948	4880075	4086406
206	0.2194	0.122	0.0247	23.4198	2.6115	2.9115	7.5667	4.3957	5.9615					206.5	1228877	8068165	6897441	1916700	1903786			206.5	6742797	2714305	7018286	3802104	3593935			206.5	2141925	2291561	758836	5128373	4039726
207	0.2267	0.118	0.0208	22.9309	2.5934	2.8927	7.4806	4.3205	5.8859					207.5	1192651	8118364	6930161	1712361	1860085			207.5	6676880	2724195	7002447	4359241	3224873			207.5	2011827	2439578	648025	5356446	3960127
208	0.234	0.114	0.0173	22.4495	2.5752	2.8739	7.3957	4.2482	5.8126					208.5	1159325	8148386	6936472	1521393	1823108			208.5	6596997	2741640	6978837	4945298	2884391			208.5	1882129	2594624	553401	5558221	3850668
209	0.2413	0.1099	0.0144	21.9773	2.5568	2.8546	7.3115	4.1784	5.7418					209.5	1128601	8156195	6915615	1345000	1792564			209.5	6503572	2766285	6947558	5545774	2573062			209.5	1754365	2755267	472952	5727949	3715337
210	0.2483	0.1057	0.0119	21.5139	2.538	2.8343	7.2273	4.1105	5.673					210.5	1100207	8140172	6867443	1183865	1768196			210.5	6397034	2797760	6908743	6143225	2290699			210.5	1629868	2919765	404813	5860499	3558780
211	0.255	0.1014	0.0097	21.0605	2.5186	2.8127	7.1428	4.0442	5.6062					211.5	1073895	8099175	6792417	1038187	1749768			211.5	6277826	2835673	6862550	6718226	2036502			211.5	1509752	3086074	347283	5951627	3386016
212	0.2612	0.0971	0.0079	20.6174	2.4986	2.7895	7.0578	3.9793	5.5411					212.5	1049442	8032591	6691585	907748	1737077			212.5	6146415	2879608	6809164	7250687	1809191			212.5	1394911	3251868	298842	5998220	3202147
213	0.267	0.0928	0.0064	20.185	2.4779	2.7643	6.9716	3.9153	5.4777					213.5	1026647	7940363	6566535	791987	1729943			213.5	6003306	2929111	6748791	7721357	1607149			213.5	1286017	3414580	258145	5998476	3012106
214	0.2721	0.0884	0.0052	19.7643	2.4564	2.7372	6.884	3.8521	5.4155					214.5	1005326	7822997	6419321	690083	1728208			214.5	5849057	2983688	6681656	8113345	1428532			214.5	1183537	3571463	224020	5952013	2820439
215	0.2766	0.084	0.0041	19.3542	2.4339	2.7077	6.7944	3.789	5.354					215.5	985319	7681542	6252382	601034	1731737			215.5	5684290	3042800	6608004	8413467	1271382			215.5	1087752	3719652	195454	5859896	2631154
216	0.2804	0.0796	0.0033	18.955	2.4105	2.6758	6.7027	3.7261	5.293					216.5	966479	7517555	6068444	523732	1740413			216.5	5509702	3105856	6528094	8613226	1133706			216.5	998777	3856263	171579	5724578	2447626
217	0.2835	0.0753	0.0026	18.5669	2.3861	2.6415	6.6087	3.6631	5.2322					217.5	948679	7333034	5870421	457023	1754132			217.5	5326076	3172209	6442201	8709329	1013547			217.5	916587	3978481	151660	5549756	2272557
218	0.2858	0.071	0.0021	18.1898	2.3608	2.6049	6.5123	3.5999	5.1712					218.5	931808	7130349	5661314	399756	1772801			218.5	5134285	3241159	6350612	8703678	909029			218.5	841046	4083664	135075	5340168	2107988
219	0.2873	0.0668	0.0017	17.8229	2.3342	2.5659	6.4131	3.5363	5.1095					219.5	915770	6912156	5444114	350825	1796329			219.5	4935295	3311947	6253627	8602892	818394			219.5	771925	4169447	121306	5101332	1955343
220	0.2881	0.0627	0.0013	17.4658	2.3067	2.5249	6.3114	3.4723	5.0468					220.5	900484	6681300	5221724	309194	1824630			220.5	4730159	3383763	6151560	8417434	740021			220.5	708931	4233833	109919	4839261	1815506
221	0.2882	0.0587	0.0011	17.1185	2.278	2.4817	6.2071	3.4078	4.9829					221.5	885880	6440723	4996884	273915	1857608			221.5	4520013	3455747	6044733	8160516	672439			221.5	651721	4275275	100560	4560178	1688906
222	0.2876	0.0548	0.0009	16.7804	2.2482	2.4368	6.1001	3.3428	4.9172					222.5	871906	6193378	4772114	244135	1895153			222.5	4306065	3526999	5933481	7846910	614331			222.5	599926	4292743	92936	4270231	1575611
223	0.2863	0.0511	0.0008	16.4515	2.2173	2.3903	5.9909	3.2775	4.8497					223.5	858516	5942142	4549676	219099	1937138			223.5	4089576	3596587	5818145	7491825	564526			223.5	553159	4285762	86811	3975262	1475418
224	0.2844	0.0475	0.0007	16.1303	2.1853	2.3424	5.8795	3.2115	4.78					224.5	845682	5689748	4331545	198152	1983406			224.5	3871845	3663559	5699079	7109936	521999			224.5	511033	4254433	81999	3680604	1387938
225	0.2819	0.0442	0.0006	15.8172	2.1522	2.2933	5.766	3.1453	4.7078					225.5	833381	5438726	4119400	180729	2033763			225.5	3654186	3726960	5576640	6714653	485854			225.5	473166	4199422	78353	3390940	1312666
226	0.279	0.041	0.0006	15.5115	2.1179	2.2434	5.6508	3.0787	4.6329					226.5	821602	5191361	3914623	166352	2087967			226.5	3437904	3785846	5451196	6317629	455320			226.5	439189	4121924	75762	3110215	1249043
227	0.2756	0.038	0.0006	15.2127	2.0826	2.193	5.5342	3.0119	4.5554					227.5	810343	4949662	3718309	154620	2145724			227.5	3224272	3839299	5323115	5928508	429734			227.5	408751	4023613	74152	2841595	1196509
228	0.2719	0.0352	0.0006	14.9206	2.0462	2.1422	5.4167	2.9451	4.475					228.5	799610	4715347	3531284	145204	2206673			228.5	3014506	3886452	5192772	5554872	408534			228.5	381523	3906562	73474	2587474	1154535
229	0.2678	0.0326	0.0006	14.6342	2.0087	2.0913	5.2984	2.8782	4.3917					229.5	789417	4489840	3354128	137836	2270379			229.5	2809746	3926500	5060543	5202348	391243			229.5	357199	3773161	73711	2349521	1122658
230	0.2635	0.0301	0.0007	14.3535	1.9703	2.0405	5.1797	2.8113	4.3055					230.5	779783	4274274	3187203	132308	2336323			230.5	2611032	3958722	4926803	4874809	377465			230.5	335496	3626014	74872	2128746	1100497
231	0.259	0.0279	0.0008	14.0784	1.9308	1.99	5.0612	2.7445	4.2163					231.5	770733	4069511	3030683	128461	2403896			231.5	2419290	3982498	4791924	4574637	366870			231.5	316157	3467851	76996	1925588	1087772
232	0.2542	0.0258	0.0009	13.8083	1.8904	1.94	4.9429	2.6781	4.1244					232.5	762297	3876161	2884579	126184	2472393			232.5	2235317	3997321	4656276	4303002	359187			232.5	298948	3301426	80149	1740008	1084311
233	0.2494	0.0239	0.001	13.5433	1.8492	1.8907	4.8254	2.6122	4.03					233.5	754511	3694605	2748772	125410	2541006			233.5	2059773	4002811	4520220	4060139	354199			233.5	283656	3129435	84430	1571589	1090051
234	0.2445	0.0221	0.0012	13.2824	1.807	1.8421	4.7089	2.5466	3.9331					234.5	747413	3525025	2623034	126114	2608827			234.5	1893176	3998723	4384110	3845593	351731			234.5	270092	2954441	89976	1419624	1105045
235	0.2395	0.0205	0.0013	13.0258	1.7641	1.7945	4.5937	2.4816	3.834					235.5	741046	3367430	2507056	128310	2674847			235.5	1735901	3984953	4248288	3658430	351650			235.5	258082	2778812	96960	1283199	1129452
236	0.2344	0.019	0.0015	12.7734	1.7206	1.7478	4.4801	2.4173	3.733					236.5	735453	3221688	2400468	132054	2737963			236.5	1588185	3961539	4113084	3497416	353852			236.5	247475	2604675	105604	1161268	1163533
237	0.2293	0.0176	0.0017	12.5252	1.6764	1.7023	4.3684	2.3538	3.6303					237.5	730682	3087543	2302854	137443	2796993			237.5	1450132	3928659	3978813	3361144	358264			237.5	238134	2433889	116180	1052712	1207636
238	0.2242	0.0164	0.002	12.2804	1.6317	1.6579	4.2587	2.2909	3.5262					238.5	726783	2964649	2213772	144621	2850688			238.5	1321722	3886626	3845773	3248140	364834			238.5	229937	2268022	129022	956386	1262179
239	0.219	0.0153	0.0022	12.0392	1.5867	1.6146	4.1512	2.229	3.4211					239.5	723807	2852582	2132765	153776	2897756			239.5	1202827	3835876	3714244	3156926	373525			239.5	222775	2108356	144529	871159	1327624
240	0.2139	0.0142	0.0025	11.8017	1.5413	1.5726	4.0462	2.1681	3.3154					240.5	721808	2750862	2059371	165151	2936891			240.5	1093222	3776959	3584487	3086070	384317			240.5	216553	1955890	163179	795939	1404442
241	0.2086	0.0132	0.0028	11.5676	1.4957	1.5317	3.9436	2.1081	3.2095					241.5	720841	2658968	1993130	179045	2966801			241.5	992599	3710521	3456741	3034201	397193			241.5	211185	1811355	185536	729696	1493069
242	0.2034	0.0123	0.0032	11.3371	1.4501	1.4921	3.8439	2.0492	3.1037					242.5	720964	2576348	1933591	195820	2986252			242.5	900587	3637289	3331226	3000020	412139			242.5	206596	1675244	212254	671469	1593853
243	0.1981	0.0115	0.0035	11.1095	1.4046	1.4538	3.7467	1.9913	2.9983					243.5	722237	2502425	1880319	215907	2994103			243.5	816760	3558052	3208138	2982286	429140			243.5	202717	1547832	244086	620376	1706984
244	0.1927	0.0107	0.0039	10.885	1.3593	1.4166	3.6523	1.9344	2.8938					244.5	724721	2436611	1832892	239812	2989352			244.5	740658	3473640	3087653	2979803	448167			244.5	199488	1429209	281885	575617	1832421
245	0.1873	0.01	0.0044	10.6638	1.3144	1.3805	3.5607	1.8788	2.7905					245.5	728479	2378300	1790910	268117	2971176			245.5	671795	3384911	2969923	2991388	469178			245.5	196857	1319312	326599	536467	1969801
246	0.1818	0.0093	0.0048	10.4455	1.27	1.3457	3.4721	1.8242	2.6887					246.5	733580	2326878	1753990	301492	2938972			246.5	609673	3292727	2855079	3015844	492111			246.5	194774	1217950	379256	502282	2118351
247	0.1763	0.0087	0.0054	10.2306	1.2262	1.312	3.3863	1.7709	2.5889					247.5	740093	2281718	1721770	340687	2892398			247.5	553793	3197940	2743231	3051920	516871			247.5	193199	1124833	440950	472485	2276795
248	0.1707	0.0081	0.0059	10.0182	1.1831	1.2793	3.3033	1.7187	2.4911					248.5	748089	2242184	1693908	386532	2831392			248.5	503664	3101377	2634467	3098278	543335			248.5	192091	1039600	512796	446565	2443276
249	0.165	0.0075	0.0065	9.8089	1.1409	1.2477	3.2231	1.6677	2.3957					249.5	757644	2207619	1670078	439929	2756204			249.5	458807	3003826	2528856	3153454	571336			249.5	191417	961836	595887	424073	2615291
250	0.1593	0.007	0.0071	9.6023	1.0997	1.2171	3.1457	1.6179	2.3031					250.5	768839	2177354	1649974	501835	2667398			250.5	418765	2906028	2426450	3215825	600665			250.5	191144	891095	691222	404609	2789665
251	0.1536	0.0065	0.0078	9.3985	1.0597	1.1874	3.0708	1.5694	2.2132					251.5	781754	2150696	1633308	573239	2565850			251.5	383103	2808663	2327280	3283587	631064			251.5	191245	826914	799625	387823	2962559
252	0.1478	0.006	0.0085	9.1979	1.021	1.1587	2.999	1.5221	2.1263					252.5	796475	2126929	1619804	655125	2452736			252.5	351416	2712350	2231362	3354737	662227			252.5	191693	768826	921648	373405	3129546
253	0.142	0.0055	0.0092	8.9997	0.9835	1.1309	2.9298	1.4759	2.0425					253.5	813091	2105315	1609203	748431	2329499			253.5	323326	2617637	2138697	3427064	693795			253.5	192464	716372	1057457	361080	3285730
254	0.1362	0.0051	0.01	8.8041	0.9475	1.1039	2.8631	1.431	1.962					254.5	831694	2085091	1601259	853987	2197811			254.5	298485	2525006	2049273	3498168	725363			254.5	193535	669104	1206717	350607	3425947
255	0.1305	0.0047	0.0108	8.6113	0.9129	1.0777	2.7992	1.3873	1.8847					255.5	852379	2065472	1595737	972451	2059522			255.5	276576	2434864	1963064	3565485	756483			255.5	194885	626597	1368488	341766	3545006
256	0.1248	0.0043	0.0117	8.4213	0.8799	1.0523	2.7377	1.3448	1.8107					256.5	875241	2045656	1592412	1104231	1916598			256.5	257311	2347551	1880035	3626335	786670			256.5	196494	588450	1541126	334365	3637983
257	0.1191	0.0039	0.0126	8.2338	0.8484	1.0277	2.6787	1.3035	1.74					257.5	900379	2024835	1591072	1249403	1771060			257.5	240432	2263343	1800139	3677991	815413			257.5	198343	554285	1722225	328226	3700538
258	0.1136	0.0036	0.0135	8.0489	0.8185	1.0037	2.6221	1.2633	1.6725					258.5	927890	2002201	1591513	1407627	1624918			258.5	225709	2182450	1723323	3717763	842186			258.5	200414	523757	1908599	323188	3729214
259	0.1081	0.0032	0.0145	7.8667	0.7902	0.9804	2.5679	1.2243	1.6082					259.5	957872	1976964	1593540	1578070	1480108			259.5	212937	2105025	1649524	3743101	866464			259.5	202688	496544	2096320	319105	3721710
260	0.1028	0.0029	0.0154	7.687	0.7635	0.9577	2.516	1.1864	1.5471					260.5	990419	1948371	1596965	1759344	1338432			260.5	201938	2031166	1578676	3751699	887738			260.5	205148	472354	2280820	315837	3677082
261	0.0977	0.0026	0.0165	7.5104	0.7384	0.9356	2.4663	1.1496	1.4891					261.5	1025621	1915722	1601610	1949462	1201510			261.5	192556	1960926	1510706	3741606	905533			261.5	207778	450923	2457065	313257	3595846
262	0.0927	0.0024	0.0175	7.3361	0.7148	0.914	2.4187	1.1139	1.4339					262.5	1063562	1878398	1607304	2145825	1070741			262.5	184659	1894311	1445538	3711335	919423			262.5	210560	432011	2619780	311243	3479981
263	0.0879	0.0021	0.0185	7.1647	0.6928	0.893	2.3732	1.0792	1.3815					263.5	1104318	1835883	1613882	2345252	947274			263.5	178133	1831292	1383094	3659945	929047			263.5	213478	415403	2763729	309679	3332820
264	0.0833	0.0019	0.0196	6.9958	0.6722	0.8725	2.3297	1.0456	1.3318					264.5	1147952	1787787	1621187	2544038	831992			264.5	172887	1771804	1323292	3587112	934126			264.5	216516	400906	2884022	308457	3158832
265	0.0789	0.0017	0.0206	6.8298	0.653	0.8525	2.288	1.0131	1.2846					265.5	1194513	1733872	1629071	2738067	725512			265.5	168846	1715755	1266050	3493164	934471			265.5	219655	388349	2976417	307471	2963336
266	0.0748	0.0015	0.0217	6.6667	0.6352	0.8329	2.2482	0.9816	1.2398					266.5	1244032	1674065	1637389	2922960	628191			266.5	165954	1663030	1211286	3379084	929992			266.5	222881	377580	3037597	306622	2752158
267	0.0708	0.0013	0.0227	6.5062	0.6186	0.8137	2.2099	0.951	1.1972					267.5	1296518	1608476	1646005	3094250	540149			267.5	164171	1613491	1158915	3246472	920703			267.5	226177	368464	3065395	305816	2531277
268	0.0671	0.0012	0.0238	6.3484	0.6033	0.7949	2.1732	0.9213	1.1567					268.5	1351955	1537400	1654788	3247590	461287			268.5	163475	1566985	1108856	3097480	906722			268.5	229526	360882	3058934	304966	2306493
269	0.0636	0.001	0.0248	6.1936	0.589	0.7765	2.138	0.8926	1.118					269.5	1410299	1461320	1663612	3378957	391327			269.5	163861	1523343	1061026	2934715	888267			269.5	232911	354731	3018676	303990	2083132
270	0.0603	0.0009	0.0258	6.0416	0.5757	0.7584	2.1041	0.8647	1.0811					270.5	1471470	1380893	1672358	3484857	329841			270.5	165338	1482387	1015346	2761109	865646			270.5	236318	349920	2946380	302815	1865833
271	0.0572	0.0008	0.0268	5.8925	0.5634	0.7407	2.0714	0.8377	1.046					271.5	1535354	1296929	1680911	3562502	276288			271.5	167934	1443929	971736	2579795	839246			271.5	239729	346371	2844962	301374	1658401
272	0.0543	0.0007	0.0277	5.7461	0.552	0.7234	2.0397	0.8116	1.0124					272.5	1601792	1210365	1689158	3609951	230050			272.5	171693	1407773	930119	2393960	809521			272.5	243129	344013	2718283	299611	1463742
273	0.0516	0.0006	0.0286	5.6026	0.5414	0.7064	2.0089	0.7862	0.9801					273.5	1670586	1122231	1696992	3626197	190460			273.5	176680	1373719	890420	2206715	776973			273.5	246502	342790	2570887	297479	1283868
274	0.0491	0.0005	0.0294	5.4621	0.5315	0.6897	1.9789	0.7616	0.9492					274.5	1741488	1033603	1704305	3611208	156833			274.5	182976	1341563	852566	2020980	742134			274.5	249834	342648	2407708	294943	1119962
275	0.0468	0.0004	0.0302	5.3246	0.5222	0.6733	1.9497	0.7379	0.9195					275.5	1814200	945569	1710992	3565902	128490			275.5	190685	1311099	816484	1839383	705552			275.5	253110	343545	2233789	291976	972474
276	0.0447	0.0004	0.031	5.1899	0.5134	0.6572	1.921	0.7147	0.8908					276.5	1888375	859179	1716948	3492077	104774			276.5	199934	1282117	782108	1664187	667771			276.5	256316	345442	2054012	288566	841254
277	0.0427	0.0003	0.0317	5.0581	0.5051	0.6414	1.8928	0.6923	0.8632					277.5	1963617	775409	1722066	3392287	85065			277.5	210872	1254411	749370	1497253	629317			277.5	259439	348307	1872881	284707	725682
278	0.0408	0.0003	0.0323	4.9292	0.4973	0.6259	1.8648	0.6706	0.8365					278.5	2039478	695126	1726238	3269690	68792			278.5	223677	1227774	718205	1340014	590685			278.5	262465	352112	1694361	280409	624801
279	0.0391	0.0002	0.0328	4.8032	0.4898	0.6107	1.837	0.6497	0.8108					279.5	2115464	619065	1729352	3127879	55438			279.5	238553	1202000	688552	1193484	552329			279.5	265385	356831	1521766	275689	537435
280	0.0375	0.0002	0.0333	4.6801	0.4826	0.5959	1.8094	0.6294	0.7859					280.5	2191035	547803	1731292	2970694	44540			280.5	255739	1176890	660350	1058280	514651			280.5	268186	362441	1357712	270573	462291
281	0.036	0.0002	0.0337	4.5599	0.4756	0.5813	1.7818	0.6097	0.7618					281.5	2265616	481760	1731938	2802051	35693			281.5	275502	1152245	633541	934667	478000			281.5	270859	368922	1204120	265097	398040
282	0.0346	0.0001	0.034	4.4424	0.4688	0.5672	1.7541	0.5907	0.7385					282.5	2338597	421192	1731164	2625784	28543			282.5	298150	1127878	608071	822601	442667			282.5	273395	376252	1062258	259301	343379
283	0.0332	0.0001	0.0342	4.3277	0.4622	0.5533	1.7262	0.5723	0.7159					283.5	2409347	366203	1728838	2445506	22790			283.5	324025	1103607	583885	721787	408886			283.5	275787	384412	932808	253234	297073
284	0.032	0.0001	0.0344	4.216	0.4558	0.5398	1.6981	0.5545	0.694					284.5	2477218	316761	1724823	2264508	18179			284.5	353510	1079259	560931	631734	376833			284.5	278028	393379	815960	246947	257984
285	0.0307	0.0001	0.0345	4.1073	0.4495	0.5266	1.6698	0.5373	0.673					285.5	2541560	272712	1718976	2085682	14493			285.5	387027	1054674	539160	551806	346633			285.5	280114	403130	711502	240494	225083
286	0.0296	0.0001	0.0344	4.0011	0.4432	0.5138	1.6411	0.5207	0.6525					286.5	2601729	233809	1711150	1911477	11556			286.5	425038	1029705	518523	481272	318363			286.5	282039	413640	618922	233929	197463
287	0.0285	0	0.0343	3.8977	0.4369	0.5013	1.6121	0.5047	0.6328					287.5	2657102	199729	1701192	1743884	9221			287.5	468040	1004221	498975	419346	292058			287.5	283801	424877	537490	227308	174328
288	0.0275	0	0.0341	3.7971	0.4308	0.4892	1.5827	0.4893	0.6138					288.5	2707085	170101	1688951	1584440	7367			288.5	516568	978108	480470	365225	267715			288.5	285398	436809	466339	220684	154994
289	0.0264	0	0.0339	3.6993	0.4247	0.4774	1.553	0.4744	0.5956					289.5	2751131	144523	1674273	1434258	5897			289.5	571182	951272	462966	318110	245304			289.5	286831	449397	404529	214109	138878
290	0.0255	0	0.0335	3.6042	0.4187	0.466	1.5229	0.4601	0.5781					290.5	2788746	122583	1657009	1294062	4732			290.5	632461	923638	446422	277233	224766			290.5	288099	462596	351102	207631	125486
291	0.0245	0	0.0331	3.5118	0.4126	0.455	1.4924	0.4464	0.5613					291.5	2819503	103872	1637014	1164237	3809			291.5	700992	895156	430798	241871	206026			291.5	289205	476355	305114	201296	114407
292	0.0236	0	0.0326	3.4219	0.4067	0.4443	1.4616	0.4331	0.5452					292.5	2843050	87999	1614157	1044883	3078			292.5	777351	865797	416056	211352	188995			292.5	290151	490617	265669	195142	105299
293	0.0227	0	0.032	3.3348	0.4007	0.434	1.4304	0.4204	0.5299					293.5	2859118	74593	1588316	935860	2498			293.5	862086	835559	402159	185063	173576			293.5	290941	505316	231934	189207	97879
294	0.0219	0	0.0314	3.2503	0.3948	0.4241	1.399	0.4083	0.5153					294.5	2867527	63317	1559392	836848	2037			294.5	955691	804464	389072	162450	159663			294.5	291580	520380	203151	183522	91920
295	0.0211	0	0.0307	3.1684	0.3889	0.4145	1.3673	0.3966	0.5016					295.5	2868190	53863	1527308	747389	1671			295.5	1058577	772559	376761	143023	147151			295.5	292074	535729	178639	178115	87236
296	0.0203	0	0.0299	3.089	0.3831	0.4053	1.3354	0.3854	0.4885					296.5	2861112	45961	1492017	666925	1379			296.5	1171037	739914	365194	126343	135936			296.5	292428	551275	157796	173009	83684
297	0.0195	0	0.0291	3.0121	0.3774	0.3964	1.3035	0.3748	0.4762					297.5	2846395	39370	1453504	594842	1146			297.5	1293215	706624	354339	112031	125914			297.5	292651	566922	140094	168222	81151
298	0.0188	0	0.0283	2.9377	0.3717	0.3879	1.2714	0.3646	0.4646					298.5	2824228	33884	1411794	530490	959			298.5	1425062	672803	344166	99752	116988			298.5	292750	582568	125078	163771	79556
299	0.0181	0	0.0274	2.8658	0.3661	0.3797	1.2393	0.3549	0.4539					299.5	2794887	29326	1366954	473211	809			299.5	1566297	638585	334648	89218	109065			299.5	292732	598104	112353	159667	78841
300	0.0174	0	0.0265	2.7963	0.3605	0.3719	1.2073	0.3456	0.4439					300.5	2758725	25544	1319097	422361	688			300.5	1716373	604121	325756	80182	102059			300.5	292607	613415	101584	155922	78975
301	0.0168	0	0.0255	2.7292	0.3551	0.3643	1.1754	0.3368	0.4346					301.5	2716167	22410	1268386	377313	591			301.5	1874435	569573	317464	72430	95892			301.5	292383	628382	92487	152541	79945
302	0.0162	0	0.0245	2.6644	0.3497	0.3571	1.1435	0.3284	0.426					302.5	2667696	19819	1215034	337478	512			302.5	2039299	535114	309748	65779	90490			302.5	292070	642883	84820	149531	81762
303	0.0157	0	0.0235	2.6019	0.3445	0.3502	1.112	0.3205	0.4183					303.5	2613843	17682	1159305	302303	448			303.5	2209428	500920	302584	60075	85789			303.5	291677	656792	78382	146895	84454
304	0.0151	0	0.0225	2.5417	0.3394	0.3436	1.0808	0.313	0.4112					304.5	2555180	15926	1101509	271278	396			304.5	2382929	467170	295949	55186	81732			304.5	291214	669987	73003	144638	88069
305	0.0147	0	0.0215	2.4836	0.3344	0.3372	1.0499	0.3059	0.4049					305.5	2492302	14490	1042005	243938	353			305.5	2557564	434040	289821	50998	78268			305.5	290690	682343	68543	142760	92675
306	0.0142	0	0.0205	2.4277	0.3295	0.3311	1.0194	0.2992	0.3992					306.5	2425822	13328	981192	219860	319			306.5	2730771	401699	284181	47419	75352			306.5	290114	693743	64887	141266	98357
307	0.0138	0	0.0195	2.3739	0.3247	0.3253	0.9894	0.2929	0.3942					307.5	2356354	12399	919502	198663	291			307.5	2899721	370307	279008	44368	72948			307.5	289496	704070	61939	140157	105223
308	0.0135	0	0.0185	2.3222	0.3201	0.3197	0.9598	0.2869	0.3898					308.5	2284507	11673	857392	180008	269			308.5	3061374	340008	274283	41777	71025			308.5	288846	713220	59622	139436	113397
309	0.0132	0	0.0175	2.2724	0.3156	0.3143	0.9309	0.2813	0.386					309.5	2210875	11126	795336	163592	251			309.5	3212571	310934	269991	39590	69558			309.5	288171	721095	57876	139106	123026
310	0.0129	0	0.0165	2.2245	0.3112	0.3092	0.9026	0.2761	0.3829					310.5	2136028	10742	733815	149146	237			310.5	3350134	283196	266113	37759	68527			310.5	287482	727608	56652	139173	134274
311	0.0127	0	0.0155	2.1784	0.307	0.3042	0.8749	0.2712	0.3803					311.5	2060507	10507	673301	136433	226			311.5	3470974	256884	262633	36245	67921			311.5	286786	732686	55914	139640	147322
312	0.0125	0	0.0146	2.1341	0.3029	0.2994	0.8479	0.2666	0.3783					312.5	1984815	10415	614252	125244	219			312.5	3572216	232070	259538	35016	67732			312.5	286092	736269	55637	140515	162367
313	0.0123	0	0.0137	2.0916	0.2989	0.2948	0.8216	0.2623	0.3768					313.5	1909416	10465	557095	115398	214			313.5	3651315	208803	256812	34044	67957			313.5	285407	738315	55803	141805	179614
314	0.0122	0	0.0128	2.0507	0.295	0.2903	0.7959	0.2584	0.3757					314.5	1834732	10659	502220	106733	212			314.5	3706164	187111	254441	33307	68602			314.5	284740	738794	56405	143520	199275
315	0.0121	0	0.0119	2.0112	0.2912	0.286	0.771	0.2547	0.3751					315.5	1761139	11006	449970	99111	212			315.5	3735199	167003	252414	32788	69675			315.5	284096	737697	57442	145671	221559
316	0.012	0	0.0111	1.9733	0.2876	0.2818	0.7469	0.2514	0.3749					316.5	1688969	11519	400633	92408	214			316.5	3737467	148467	250717	32473	71192			316.5	283482	735028	58920	148271	246658
317	0.012	0	0.0103	1.9368	0.284	0.2777	0.7235	0.2483	0.3751					317.5	1618507	12219	354435	86520	219			317.5	3712681	131475	249339	32351	73176			317.5	282906	730812	60853	151332	274739
318	0.0119	0	0.0095	1.9017	0.2806	0.2738	0.7009	0.2455	0.3757					318.5	1549996	13133	311543	81354	227			318.5	3661234	115984	248269	32414	75654			318.5	282372	725087	63260	154872	305927
319	0.0119	0	0.0088	1.8679	0.2772	0.2699	0.6791	0.243	0.3766					319.5	1483636	14298	272055	76830	237			319.5	3584193	101938	247495	32659	78662			319.5	281885	717908	66167	158907	340281
320	0.012	0	0.0081	1.8352	0.2739	0.2661	0.658	0.2407	0.3778					320.5	1419587	15761	236012	72880	251			320.5	3483251	89268	247008	33080	82242			320.5	281451	709345	69604	163456	377785
321	0.012	0	0.0075	1.8037	0.2707	0.2623	0.6377	0.2388	0.3793					321.5	1357972	17584	203391	69443	267			321.5	3360654	77898	246797	33679	86444			321.5	281074	699481	73608	168539	418315
322	0.012	0	0.0069	1.7733	0.2675	0.2587	0.6182	0.237	0.381					322.5	1298881	19843	174119	66469	288			322.5	3219110	67747	246851	34456	91326			322.5	280757	688409	78219	174179	461627
323	0.0121	0	0.0063	1.7438	0.2644	0.255	0.5995	0.2356	0.3829					323.5	1242373	22636	148074	63914	313			323.5	3061673	58728	247163	35414	96955			323.5	280504	676233	83483	180398	507335
324	0.0122	0	0.0057	1.7152	0.2613	0.2514	0.5814	0.2344	0.385					324.5	1188480	26085	125097	61740	343			324.5	2891617	50754	247722	36556	103408			324.5	280318	663064	89448	187220	554897
325	0.0123	0	0.0052	1.6876	0.2582	0.2479	0.5641	0.2335	0.3873					325.5	1137209	30342	104994	59916	379			325.5	2712317	43734	248519	37888	110771			325.5	280200	649020	96166	194670	603607
326	0.0123	0	0.0048	1.6607	0.2552	0.2443	0.5476	0.2329	0.3896					326.5	1088547	35597	87553	58414	422			326.5	2527121	37583	249544	39417	119141			326.5	280153	634222	103690	202773	652598
327	0.0124	0	0.0043	1.6345	0.2522	0.2408	0.5317	0.2325	0.3921					327.5	1042462	42084	72544	57213	474			327.5	2339245	32216	250789	41150	128623			327.5	280177	618792	112072	211554	700851
328	0.0125	0	0.0039	1.6092	0.2493	0.2374	0.5165	0.2325	0.3947					328.5	998910	50090	59732	56295	535			328.5	2151673	27551	252245	43095	139336			328.5	280274	602853	121364	221040	747222
329	0.0126	0	0.0035	1.5846	0.2463	0.2339	0.502	0.2326	0.3973					329.5	957832	59966	48883	55646	608			329.5	1967090	23513	253902	45259	151409			329.5	280442	586526	131614	231254	790476
330	0.0126	0	0.0032	1.5606	0.2434	0.2304	0.4882	0.2331	0.3999					330.5	919161	72131	39767	55254	696			330.5	1787819	20030	255750	47653	164980			330.5	280683	569928	142863	242220	829336
331	0.0127	0	0.0029	1.5372	0.2404	0.227	0.4751	0.2338	0.4025					331.5	882822	87088	32165	55111	800			331.5	1615797	17035	257781	50282	180198			331.5	280994	553172	155144	253961	862542
332	0.0127	0	0.0026	1.5143	0.2375	0.2235	0.4626	0.2349	0.4052					332.5	848733	105425	25872	55214	925			332.5	1452560	14469	259985	53156	197220			332.5	281373	536366	168479	266496	888917
333	0.0127	0	0.0023	1.492	0.2345	0.22	0.4507	0.2362	0.4078					333.5	816812	127819	20700	55558	1073			333.5	1299246	12277	262353	56281	216210			333.5	281820	519608	182874	279844	907430
334	0.0128	0	0.002	1.4702	0.2315	0.2166	0.4393	0.2378	0.4104					334.5	786971	155037	16479	56146	1251			334.5	1156626	10410	264873	59661	237336			334.5	282329	502993	198319	294018	917268
335	0.0128	0	0.0018	1.4488	0.2286	0.2131	0.4285	0.2397	0.4129					335.5	759124	187918	13056	56980	1462			335.5	1025126	8822	267537	63300	260768			335.5	282899	486603	214784	309028	917880
336	0.0127	0	0.0016	1.428	0.2256	0.2097	0.4184	0.2418	0.4153					336.5	733182	227350	10298	58066	1715			336.5	904876	7476	270334	67198	286673			336.5	283525	470516	232212	324879	909031
337	0.0127	0	0.0014	1.4077	0.2226	0.2062	0.4088	0.2443	0.4177					337.5	709060	274235	8090	59411	2016			337.5	795751	6337	273254	71354	315210			337.5	284201	454797	250525	341572	890814
338	0.0127	0	0.0013	1.3878	0.2196	0.2028	0.3997	0.2471	0.4199					338.5	686675	329425	6331	61027	2375			338.5	697421	5374	276286	75761	346526			338.5	284923	439507	269614	359100	863659
339	0.0126	0	0.0011	1.3684	0.2165	0.1993	0.3911	0.2501	0.422					339.5	665943	393643	4938	62926	2803			339.5	609397	4561	279420	80409	380745			339.5	285685	424696	289342	377449	828313
340	0.0125	0	0.001	1.3494	0.2135	0.1959	0.383	0.2535	0.4241					340.5	646786	467386	3840	65123	3312			340.5	531070	3877	282645	85283	417968			340.5	286479	410406	309546	396599	785796
341	0.0124	0	0.0009	1.3307	0.2105	0.1925	0.3754	0.2571	0.426					341.5	629130	550805	2978	67638	3917			341.5	461754	3300	285949	90364	458258			341.5	287298	396673	330033	416519	737348
342	0.0123	0	0.0008	1.3127	0.2074	0.189	0.3683	0.261	0.4278					342.5	612903	643575	2305	70491	4635			342.5	400721	2815	289322	95626	501632			342.5	288135	383524	350586	437173	684360
343	0.0121	0	0.0007	1.2951	0.2044	0.1856	0.3616	0.2652	0.4294					343.5	598036	744771	1781	73707	5484			343.5	347224	2407	292753	101038	548057			343.5	288981	370981	370969	458512	628295
344	0.0119	0	0.0006	1.2779	0.2013	0.1823	0.3554	0.2697	0.4309					344.5	584465	852752	1375	77310	6487			344.5	300524	2063	296230	106564	597437			344.5	289826	359060	390926	480478	570617
345	0.0117	0	0.0005	1.2611	0.1983	0.1789	0.3496	0.2745	0.4322					345.5	572132	965094	1060	81332	7669			345.5	259904	1775	299744	112161	649603			345.5	290661	347771	410194	503004	512716
346	0.0115	0	0.0004	1.2449	0.1953	0.1755	0.3442	0.2795	0.4334					346.5	560980	1078570	818	85806	9058			346.5	224685	1532	303283	117780	704312			346.5	291476	337119	428504	526010	455856
347	0.0113	0	0.0004	1.2291	0.1923	0.1722	0.3392	0.2847	0.4345					347.5	550957	1189220	631	90766	10687			347.5	194235	1327	306837	123368	761235			347.5	292259	327107	445594	549407	401122
348	0.0111	0	0.0003	1.2138	0.1894	0.1689	0.3345	0.2902	0.4353					348.5	542016	1292506	487	96252	12588			348.5	167970	1155	310394	128867	819957			348.5	293001	317732	461212	573097	349396
349	0.0108	0	0.0003	1.1989	0.1864	0.1656	0.3303	0.2959	0.436					349.5	534112	1383571	377	102306	14802			349.5	145359	1009	313946	134215	879976			349.5	293689	308990	475125	596969	301345
350	0.0105	0	0.0002	1.1845	0.1836	0.1624	0.3263	0.3018	0.4366					350.5	527206	1457575	292	108974	17371			350.5	125925	887	317482	139349	940703			350.5	294311	300873	487128	620904	257415
351	0.0103	0	0.0002	1.1706	0.1807	0.1591	0.3228	0.3079	0.437					351.5	521260	1510096	227	116303	20340			351.5	109243	783	320994	144203	1001469			351.5	294857	293374	497050	644775	217854
352	0.01	0	0.0002	1.1572	0.1779	0.1559	0.3195	0.3142	0.4372					352.5	516242	1537551	177	124347	23757			352.5	94935	696	324472	148712	1061535			352.5	295313	286481	504758	668444	182729
353	0.0097	0	0.0001	1.1442	0.1751	0.1528	0.3165	0.3206	0.4372					353.5	512122	1537572	138	133157	27676			353.5	82672	622	327908	152814	1120103			353.5	295667	280183	510161	691769	151956
354	0.0094	0	0.0001	1.1317	0.1724	0.1496	0.3138	0.3272	0.4371					354.5	508873	1509304	108	142792	32150			354.5	72164	559	331294	156447	1176335			354.5	295908	274468	513212	714603	125333
355	0.009	0	0.0001	1.1197	0.1698	0.1465	0.3114	0.3338	0.4368					355.5	506473	1453556	86	153309	37234			355.5	63159	506	334624	159559	1229373			355.5	296024	269325	513912	736791	102573
356	0.0087	0	0.0001	1.1081	0.1673	0.1434	0.3092	0.3406	0.4364					356.5	504900	1372791	68	164769	42987			356.5	55441	461	337891	162099	1278360			356.5	296002	264740	512303	758181	83333
357	0.0084	0	0.0001	1.0969	0.1648	0.1404	0.3072	0.3475	0.4358					357.5	504137	1270939	54	177232	49467			357.5	48824	424	341089	164029	1322464			357.5	295833	260701	508472	778615	67237
358	0.008	0	0.0001	1.0862	0.1624	0.1374	0.3054	0.3544	0.435					358.5	504169	1153050	43	190759	56728			358.5	43145	392	344213	165318	1360904			358.5	295504	257197	502539	797943	53904
359	0.0077	0	0.0001	1.0759	0.1601	0.1344	0.3039	0.3614	0.434					359.5	504983	1024841	35	205408	64827			359.5	38268	365	347260	165944	1392978			359.5	295007	254216	494660	816012	42961
360	0.0074	0	0	1.066	0.1578	0.1314	0.3026	0.3683	0.4329					360.5	506569	892192	29	221237	73814			360.5	34076	343	350225	165899	1418079			360.5	294331	251748	485016	832679	34056
361	0.007	0	0	1.0565	0.1557	0.1285	0.3014	0.3753	0.4316					361.5	508918	760657	24	238300	83737			361.5	30469	325	353107	165182	1435724			361.5	293469	249782	473808	847808	26866
362	0.0067	0	0	1.0473	0.1537	0.1256	0.3004	0.3821	0.4301					362.5	512024	635055	20	256643	94635			362.5	27360	310	355902	163806	1445563			362.5	292412	248310	461252	861271	21103
363	0.0064	0	0	1.0385	0.1518	0.1227	0.2994	0.389	0.4285					363.5	515882	519175	16	276309	106541			363.5	24679	298	358611	161795	1447399			363.5	291155	247324	447569	872955	16515
364	0.0061	0	0	1.0301	0.15	0.1199	0.2986	0.3957	0.4267					364.5	520488	415637	14	297329	119481			364.5	22364	290	361233	159180	1441188			364.5	289692	246816	432982	882758	12883
365	0.0057	0	0	1.022	0.1483	0.1171	0.2979	0.4023	0.4247					365.5	525841	325879	12	319723	133466			365.5	20361	283	363768	156003	1427045			365.5	288019	246779	417709	890595	10024
366	0.0054	0	0	1.0141	0.1467	0.1144	0.2973	0.4088	0.4226					366.5	531940	250271	10	343500	148500			366.5	18629	279	366218	152314	1405239			366.5	286133	247209	401960	896397	7784
367	0.0051	0	0	1.0066	0.1452	0.1117	0.2967	0.4151	0.4203					367.5	538784	188312	9	368650	164571			367.5	17128	278	368584	148168	1376181			367.5	284034	248101	385931	900112	6036
368	0.0048	0	0	0.9993	0.1438	0.109	0.2962	0.4212	0.4178					368.5	546375	138861	8	395149	181656			368.5	15827	279	370869	143624	1340413			368.5	281720	249451	369804	901708	4677
369	0.0045	0	0	0.9921	0.1425	0.1063	0.2956	0.4271	0.4151					369.5	554711	100386	7	422948	199715			369.5	14699	282	373076	138746	1298583			369.5	279195	251256	353741	901174	3623
370	0.0042	0	0	0.9853	0.1414	0.1037	0.2951	0.4327	0.4123					370.5	563794	71176	6	451979	218696			370.5	13722	287	375208	133599	1251432			370.5	276459	253514	337886	898516	2808
371	0.004	0	0	0.9785	0.1404	0.1011	0.2946	0.4381	0.4093					371.5	573624	49518	6	482148	238530			371.5	12876	295	377270	128246	1199761			371.5	273519	256223	322363	893761	2178
372	0.0037	0	0	0.972	0.1395	0.0985	0.294	0.4433	0.4062					372.5	584200	33822	5	513334	259136			372.5	12144	305	379267	122751	1144414			372.5	270379	259383	307277	886954	1693
373	0.0035	0	0	0.9656	0.1387	0.096	0.2934	0.4481	0.4028					373.5	595520	22694	5	545389	280417			373.5	11512	318	381202	117174	1086246			373.5	267046	262991	292715	878159	1318
374	0.0032	0	0	0.9593	0.138	0.0935	0.2927	0.4527	0.3994					374.5	607581	14968	5	578136	302264			374.5	10969	334	383081	111570	1026107			374.5	263530	267049	278744	867459	1030
375	0.003	0	0	0.9531	0.1374	0.0911	0.292	0.4568	0.3957					375.5	620377	9711	4	611368	324556			375.5	10505	354	384910	105992	964816			375.5	259838	271556	265417	854950	807
376	0.0028	0	0	0.947	0.1369	0.0887	0.2912	0.4607	0.3919					376.5	633900	6203	4	644850	347163			376.5	10112	377	386694	100487	903144			376.5	255983	276512	252772	840745	635
377	0.0026	0	0	0.941	0.1366	0.0863	0.2902	0.4642	0.388					377.5	648139	3903	4	678317	369944			377.5	9781	404	388439	95095	841800			377.5	251975	281916	240833	824967	502
378	0.0024	0	0	0.935	0.1363	0.0839	0.2892	0.4673	0.3839					378.5	663079	2422	4	711482	392754			378.5	9508	436	390150	89851	781418			378.5	247826	287768	229613	807751	399
379	0.0022	0	0	0.929	0.1362	0.0816	0.288	0.47	0.3796					379.5	678702	1484	4	744031	415441			379.5	9287	474	391834	84786	722553			379.5	243551	294069	219116	789241	319
380	0.002	0	0	0.9231	0.1362	0.0793	0.2867	0.4723	0.3753					380.5	694983	898	4	775632	437852			380.5	9114	517	393495	79923	665673			380.5	239162	300816	209338	769585	256
381	0.0018	0	0	0.9172	0.1362	0.0771	0.2852	0.4743	0.3707					381.5	711894	537	4	805940	459834			381.5	8985	568	395138	75280	611159			381.5	234674	308007	200269	748938	207
382	0.0017	0	0	0.9113	0.1364	0.0749	0.2836	0.4758	0.3661					382.5	729399	319	5	834597	481235			382.5	8898	627	396770	70872	559308			382.5	230101	315641	191894	727454	169
383	0.0015	0	0	0.9053	0.1366	0.0727	0.2819	0.4769	0.3614					383.5	747458	187	5	861244	501909			383.5	8851	696	398394	66708	510335			383.5	225457	323714	184193	705289	139
384	0.0014	0	0	0.8994	0.1369	0.0706	0.28	0.4775	0.3565					384.5	766020	109	5	885529	521714			384.5	8842	775	400016	62791	464384			384.5	220758	332221	177144	682596	115
385	0.0013	0	0	0.8934	0.1373	0.0686	0.2779	0.4778	0.3516					385.5	785028	63	6	907105	540517			385.5	8870	867	401638	59126	421529			385.5	216018	341157	170724	659524	96
386	0.0012	0	0	0.8873	0.1378	0.0666	0.2756	0.4776	0.3466					386.5	804419	36	6	925651	558194			386.5	8933	974	403265	55709	381787			386.5	211251	350515	164910	636216	81
387	0.0011	0	0	0.8812	0.1384	0.0646	0.2731	0.477	0.3415					387.5	824117	21	7	940869	574634			387.5	9033	1098	404899	52538	345124			387.5	206471	360286	159676	612809	69
388	0.001	0	0	0.8751	0.139	0.0627	0.2705	0.4759	0.3363					388.5	844039	12	8	952496	589736			388.5	9167	1242	406543	49607	311464			388.5	201691	370460	154998	589432	60
389	0.0009	0	0	0.8689	0.1398	0.0608	0.2677	0.4744	0.3311					389.5	864092	7	9	960312	603414			389.5	9338	1409	408198	46909	280699			389.5	196924	381026	150853	566203	52
390	0.0008	0	0	0.8627	0.1405	0.059	0.2648	0.4725	0.3259					390.5	884173	4	10	964146	615595			390.5	9544	1602	409866	44435	252695			390.5	192182	391971	147219	543232	45
391	0.0007	0	0	0.8563	0.1414	0.0572	0.2616	0.4702	0.3206					391.5	904167	2	12	963880	626220			391.5	9789	1827	411546	42177	227300			391.5	187478	403280	144074	520618	40
392	0.0006	0	0	0.85	0.1422	0.0555	0.2583	0.4675	0.3153					392.5	923952	1	14	959452	635246			392.5	10071	2087	413237	40125	204348			392.5	182820	414936	141400	498449	36
393	0.0006	0	0	0.8435	0.1432	0.0538	0.2549	0.4644	0.31					393.5	943395	0	16	950865	642641			393.5	10394	2388	414940	38271	183670			393.5	178220	426921	139179	476803	33
394	0.0005	0	0	0.837	0.1441	0.0522	0.2512	0.4609	0.3047					394.5	962353	0	19	938180	648391			394.5	10760	2737	416650	36604	165092			394.5	173687	439214	137395	455746	30
395	0.0004	0	0	0.8304	0.1452	0.0506	0.2475	0.457	0.2995					395.5	980676	0	23	921523	652492			395.5	11169	3141	418365	35117	148443			395.5	169227	451793	136035	435335	28
396	0.0004	0	0	0.8237	0.1462	0.0491	0.2435	0.4527	0.2943					396.5	998204	0	28	901077	654956			396.5	11626	3608	420082	33800	133555			396.5	164849	464635	135085	415616	27
397	0.0004	0	0	0.817	0.1473	0.0476	0.2395	0.4481	0.2891					397.5	1014771	0	34	877082	655805			397.5	12132	4147	421794	32646	120268			397.5	160558	477715	134535	396625	25
398	0.0003	0	0	0.8101	0.1484	0.0462	0.2353	0.4431	0.284					398.5	1030208	0	42	849828	655071			398.5	12692	4769	423495	31648	108430			398.5	156361	491005	134378	378391	24
399	0.0003	0	0	0.8032	0.1495	0.0448	0.231	0.4378	0.279					399.5	1044339	0	52	819650	652799			399.5	13308	5485	425180	30800	97900			399.5	152260	504478	134606	360932	24
400	0.0002	0	0	0.7962	0.1507	0.0435	0.2266	0.4321	0.2741					400.5	1056989	0	65	786916	649040			400.5	13986	6309	426839	30097	88544			400.5	148261	518104	135213	344260	24
401	0.0002	0	0	0.7892	0.1519	0.0422	0.2222	0.4262	0.2693					401.5	1067984	0	81	752026	643855			401.5	14730	7256	428463	29534	80240			401.5	144365	531852	136196	328380	24
402	0.0002	0	0	0.782	0.153	0.041	0.2176	0.4199	0.2646					402.5	1077149	0	102	715394	637310			402.5	15544	8341	430043	29109	72879			402.5	140575	545691	137552	313291	24
403	0.0002	0	0	0.7747	0.1542	0.0398	0.213	0.4134	0.26					403.5	1084320	0	128	677444	629479			403.5	16436	9583	431567	28820	66357			403.5	136892	559589	139279	298986	25
404	0.0001	0	0	0.7674	0.1554	0.0387	0.2083	0.4066	0.2556					404.5	1089339	0	162	638602	620437			404.5	17410	11002	433024	28666	60583			404.5	133316	573513	141378	285455	26
405	0.0001	0	0	0.76	0.1565	0.0377	0.2037	0.3995	0.2513					405.5	1092057	0	206	599281	610265			405.5	18474	12618	434400	28647	55474			405.5	129847	587430	143849	272681	27
406	0.0001	0	0	0.7525	0.1577	0.0366	0.1989	0.3922	0.2471					406.5	1092343	0	262	559880	599048			406.5	19636	14456	435681	28767	50957			406.5	126484	601307	146693	260646	29
407	0.0001	0	0	0.745	0.1589	0.0357	0.1942	0.3847	0.2432					407.5	1090083	0	335	520771	586869			407.5	20904	16540	436853	29029	46966			407.5	123226	615111	149911	249329	31
408	0.0001	0	0	0.7373	0.16	0.0347	0.1895	0.377	0.2393					408.5	1085179	0	429	482296	573814			408.5	22286	18899	437900	29437	43442			408.5	120070	628808	153506	238708	34
409	0.0001	0	0	0.7296	0.1611	0.0338	0.1848	0.3692	0.2357					409.5	1077560	0	551	444763	559970			409.5	23794	21561	438805	29998	40333			409.5	117015	642368	157479	228756	37
410	0.0001	0	0	0.7217	0.1622	0.033	0.1802	0.3611	0.2323					410.5	1067179	0	707	408440	545421			410.5	25438	24556	439551	30723	37594			410.5	114057	655758	161833	219447	41
411	0.0001	0	0	0.7138	0.1632	0.0322	0.1756	0.353	0.229					411.5	1054014	0	909	373553	530253			411.5	27230	27917	440120	31620	35183			411.5	111193	668947	166568	210756	47
412	0	0	0	0.7058	0.1642	0.0314	0.1711	0.3446	0.2259					412.5	1038074	0	1169	340288	514548			412.5	29183	31678	440496	32704	33065			412.5	108419	681907	171684	202654	53
413	0	0	0	0.6978	0.1652	0.0307	0.1666	0.3362	0.223					413.5	1019397	0	1504	308787	498387			413.5	31312	35874	440657	33990	31210			413.5	105732	694608	177182	195115	61
414	0	0	0	0.6896	0.1661	0.03	0.1622	0.3277	0.2204					414.5	998051	0	1935	279155	481849			414.5	33631	40540	440587	35497	29590			414.5	103126	707024	183059	188111	71
415	0	0	0	0.6813	0.167	0.0293	0.158	0.3191	0.2179					415.5	974136	0	2486	251456	465009			415.5	36159	45713	440266	37246	28181			415.5	100599	719130	189311	181615	83
416	0	0	0	0.6729	0.1679	0.0287	0.1538	0.3105	0.2156					416.5	947781	0	3192	225721	447940			416.5	38914	51429	439674	39261	26963			416.5	98144	730901	195933	175601	99
417	0	0	0	0.6645	0.1686	0.028	0.1498	0.3017	0.2135					417.5	919144	0	4091	201948	430713			417.5	41915	57723	438793	41572	25918			417.5	95758	742315	202917	170043	118
418	0	0	0	0.656	0.1693	0.0275	0.1459	0.293	0.2116					418.5	888409	0	5236	180111	413394			418.5	45184	64631	437606	44210	25032			418.5	93435	753352	210253	164916	142
419	0	0	0	0.6474	0.17	0.0269	0.1421	0.2843	0.2099					419.5	855786	0	6687	160157	396047			419.5	48744	72187	436093	47215	24291			419.5	91170	763993	217926	160197	172
420	0	0	0	0.6387	0.1706	0.0264	0.1385	0.2755	0.2084					420.5	821504	0	8519	142015	378732			420.5	52621	80421	434237	50627	23684			420.5	88958	774220	225922	155860	210
421	0	0	0	0.63	0.1711	0.0259	0.1351	0.2668	0.207					421.5	785812	0	10824	125601	361504			421.5	56840	89362	432023	54495	23202			421.5	86795	784019	234220	151884	258
422	0	0	0	0.6211	0.1715	0.0254	0.1318	0.2581	0.2059					422.5	748973	0	13712	110817	344419			422.5	61431	99037	429436	58874	22837			422.5	84674	793376	242797	148247	320
423	0	0	0	0.6123	0.1719	0.0249	0.1287	0.2494	0.2049					423.5	711257	0	17314	97560	327524			423.5	66423	109464	426461	63823	22584			423.5	82591	802278	251627	144928	398
424	0	0	0	0.6033	0.1721	0.0244	0.1258	0.2408	0.2041					424.5	672942	0	21785	85718	310866			424.5	71849	120662	423086	69411	22438			424.5	80542	810716	260680	141907	498
425	0	0	0	0.5942	0.1723	0.024	0.1231	0.2323	0.2035					425.5	634306	0	27308	75183	294489			425.5	77743	132639	419300	75713	22395			425.5	78520	818680	269922	139163	627
426	0	0	0	0.5852	0.1724	0.0235	0.1205	0.2239	0.203					426.5	595621	0	34093	65843	278431			426.5	84139	145402	415096	82813	22452			426.5	76522	826162	279315	136678	792
427	0	0	0	0.576	0.1724	0.0231	0.1181	0.2156	0.2027					427.5	557153	0	42385	57590	262729			427.5	91073	158946	410465	90802	22609			427.5	74544	833157	288820	134433	1003
428	0	0	0	0.5668	0.1723	0.0227	0.116	0.2074	0.2026					428.5	519156	0	52461	50320	247415			428.5	98584	173263	405405	99781	22864			428.5	72580	839659	298392	132409	1275
429	0	0	0	0.5575	0.1721	0.0223	0.114	0.1993	0.2025					429.5	481866	0	64630	43935	232519			429.5	106708	188334	399912	109859	23219			429.5	70628	845664	307986	130590	1625
430	0	0	0	0.5482	0.1718	0.0219	0.1122	0.1913	0.2027					430.5	445501	0	79237	38340	218067			430.5	115484	204133	393987	121153	23674			430.5	68682	851168	317552	128957	2075
431	0	0	0	0.5388	0.1714	0.0215	0.1106	0.1835	0.2029					431.5	410259	0	96661	33451	204082			431.5	124950	220625	387634	133787	24231			431.5	66741	856170	327040	127492	2653
432	0	0	0	0.5294	0.1709	0.0211	0.1092	0.1758	0.2032					432.5	376310	0	117308	29186	190584			432.5	135140	237766	380858	147894	24894			432.5	64801	860666	336398	126179	3396
433	0	0	0	0.52	0.1703	0.0208	0.108	0.1683	0.2037					433.5	343803	0	141607	25474	177589			433.5	146089	255505	373668	163611	25665			433.5	62860	864657	345573	124999	4347
434	0	0	0	0.5105	0.1696	0.0204	0.1069	0.161	0.2043					434.5	312857	0	170007	22247	165111			434.5	157828	273778	366075	181078	26549			434.5	60915	868141	354513	123935	5563
435	0	0	0	0.501	0.1688	0.02	0.106	0.1538	0.205					435.5	283566	0	202960	19446	153162			435.5	170382	292517	358094	200436	27551			435.5	58966	871117	363164	122968	7113
436	0	0	0	0.4915	0.1679	0.0197	0.1054	0.1468	0.2057					436.5	256000	0	240916	17018	141748			436.5	183771	311643	349740	221826	28675			436.5	57010	873585	371477	122082	9082
437	0	0	0	0.482	0.1668	0.0193	0.1049	0.14	0.2066					437.5	230200	0	284304	14915	130875			437.5	198009	331069	341035	245380	29927			437.5	55048	875544	379402	121256	11576
438	0	0	0	0.4725	0.1657	0.0189	0.1045	0.1334	0.2075					438.5	206185	0	333514	13096	120545			438.5	213097	350703	331999	271220	31314			438.5	53078	876995	386892	120473	14717
439	0	0	0	0.463	0.1644	0.0186	0.1043	0.127	0.2085					439.5	183953	0	388884	11521	110759			439.5	229029	370444	322658	299452	32841			439.5	51103	877936	393905	119712	18656
440	0	0	0	0.4535	0.1631	0.0182	0.1043	0.1208	0.2095					440.5	163481	0	450674	10160	101512			440.5	245783	390187	313039	330160	34514			440.5	49122	878366	400402	118955	23566
441	0	0	0	0.444	0.1616	0.0178	0.1044	0.1148	0.2106					441.5	144727	0	519047	8984	92800			441.5	263324	409823	303170	363396	36341			441.5	47137	878286	406347	118182	29651
442	0	0	0	0.4345	0.16	0.0175	0.1047	0.1091	0.2117					442.5	127636	0	594050	7967	84616			442.5	281598	429239	293083	399178	38326			442.5	45150	877693	411711	117372	37140
443	0	0	0	0.4251	0.1584	0.0171	0.1051	0.1035	0.2129					443.5	112139	0	675590	7087	76949			443.5	300532	448318	282809	437478	40477			443.5	43165	876586	416470	116507	46289
444	0	0	0	0.4157	0.1566	0.0167	0.1056	0.0981	0.2141					444.5	98157	0	763421	6327	69788			444.5	320033	466946	272384	478218	42798			444.5	41183	874965	420604	115564	57380
445	0	0	0	0.4063	0.1547	0.0164	0.1063	0.093	0.2153					445.5	85603	0	857126	5670	63120			445.5	339983	485006	261840	521258	45293			445.5	39209	872826	424101	114526	70710
446	0	0	0	0.397	0.1528	0.016	0.107	0.0881	0.2166					446.5	74386	0	956108	5101	56930			446.5	360242	502383	251215	566394	47966			446.5	37246	870167	426953	113373	86585
447	0	0	0	0.3878	0.1507	0.0156	0.1079	0.0833	0.2178					447.5	64411	1	1059584	4610	51201			447.5	380644	518967	240543	613352	50820			447.5	35298	866987	429160	112087	105307
448	0	0	0	0.3786	0.1485	0.0152	0.1089	0.0788	0.2191					448.5	55580	2	1166590	4184	45916			448.5	400998	534650	229862	661781	53853			448.5	33371	863282	430725	110650	127158
449	0	0	0	0.3694	0.1463	0.0149	0.1099	0.0746	0.2203					449.5	47798	4	1275985	3816	41055			449.5	421088	549330	219206	711257	57065			449.5	31469	859050	431659	109046	152378
450	0	0	0	0.3604	0.144	0.0145	0.111	0.0705	0.2216					450.5	40970	7	1386469	3498	36600			450.5	440674	562913	208611	761278	60452			450.5	29596	854288	431976	107261	181145
451	0	0	0	0.3514	0.1416	0.0141	0.1122	0.0666	0.2228					451.5	35004	11	1496604	3224	32529			451.5	459497	575310	198111	811274	64008			451.5	27759	848994	431698	105283	213546
452	0	0	0	0.3426	0.1391	0.0138	0.1134	0.0629	0.2241					452.5	29814	19	1604845	2987	28822			452.5	477279	586442	187740	860609	67723			452.5	25961	843166	430848	103102	249552
453	0	0	0	0.3338	0.1366	0.0134	0.1147	0.0595	0.2253					453.5	25318	32	1709578	2783	25458			453.5	493730	596240	177529	908597	71584			453.5	24207	836801	429456	100712	288991
454	0	0	0	0.3251	0.134	0.013	0.1161	0.0562	0.2264					454.5	21437	53	1809154	2609	22415			454.5	508555	604644	167507	954511	75576			454.5	22504	829898	427552	98108	331527
455	0	0	0	0.3165	0.1313	0.0126	0.1174	0.0532	0.2276					455.5	18100	87	1901940	2460	19673			455.5	521455	611605	157704	997605	79679			455.5	20854	822455	425173	95290	376644
456	0	0	0	0.308	0.1286	0.0123	0.1188	0.0503	0.2287					456.5	15242	144	1986362	2334	17211			456.5	532142	617086	148145	1037129	83869			456.5	19262	814473	422354	92261	423635
457	0	0	0	0.2997	0.1258	0.0119	0.1203	0.0476	0.2297					457.5	12803	234	2060952	2229	15007			457.5	540344	621059	138853	1072354	88121			457.5	17733	805951	419136	89028	471607
458	0	0	0	0.2914	0.123	0.0115	0.1217	0.0451	0.2308					458.5	10728	378	2124389	2142	13042			458.5	545814	623511	129849	1102594	92402			458.5	16268	796892	415558	85600	519496
459	0	0	0	0.2833	0.1202	0.0112	0.1231	0.0428	0.2317					459.5	8969	606	2175545	2073	11296			459.5	548341	624436	121153	1127228	96677			459.5	14872	787297	411662	81994	566100
460	0	0	0	0.2753	0.1173	0.0108	0.1245	0.0407	0.2326					460.5	7483	961	2213516	2019	9751			460.5	547755	623845	112779	1145722	100910			460.5	13547	777170	407488	78226	610119
461	0	0	0	0.2674	0.1144	0.0104	0.1259	0.0387	0.2335					461.5	6230	1506	2237647	1979	8388			461.5	543943	621754	104742	1157651	105059			461.5	12294	766517	403077	74318	650213
462	0	0	0	0.2597	0.1115	0.0101	0.1273	0.0369	0.2343					462.5	5178	2333	2247555	1954	7191			462.5	536847	618195	97051	1162713	109081			462.5	11115	755345	398470	70295	685068
463	0	0	0	0.2522	0.1086	0.0097	0.1287	0.0352	0.2351					463.5	4296	3567	2243139	1943	6143			463.5	526477	613205	89714	1160742	112930			463.5	10009	743661	393706	66184	713466
464	0	0	0	0.2447	0.1057	0.0094	0.13	0.0338	0.2358					464.5	3559	5382	2224576	1945	5229			464.5	512910	606834	82737	1151717	116561			464.5	8978	731475	388824	62014	734356
465	0	0	0	0.2374	0.1027	0.009	0.1313	0.0324	0.2364					465.5	2945	8003	2192318	1960	4435			465.5	496293	599139	76122	1135761	119926			465.5	8021	718801	383859	57817	746922
466	0	0	0	0.2303	0.0998	0.0087	0.1326	0.0312	0.237					466.5	2433	11723	2147069	1990	3749			466.5	476843	590186	69870	1113144	122980			466.5	7136	705651	378846	53624	750629
467	0	0	0	0.2233	0.0969	0.0084	0.1338	0.0302	0.2375					467.5	2009	16906	2089761	2033	3157			467.5	454838	580046	63979	1084268	125678			467.5	6323	692041	373818	49469	745271
468	0	0	0	0.2165	0.094	0.008	0.1349	0.0293	0.2379					468.5	1657	23986	2021525	2092	2649			468.5	430614	568799	58444	1049655	127981			468.5	5578	677990	368805	45381	730979
469	0	0	0	0.2099	0.0911	0.0077	0.136	0.0285	0.2383					469.5	1366	33457	1943651	2168	2215			469.5	404556	556526	53261	1009933	129849			469.5	4899	663517	363837	41393	708221
470	0	0	0	0.2034	0.0882	0.0074	0.137	0.0278	0.2386					470.5	1126	45859	1857546	2261	1845			470.5	377084	543315	48421	965809	131251			470.5	4285	648645	358938	37531	677773
471	0	0	0	0.1971	0.0854	0.0071	0.1379	0.0273	0.2388					471.5	928	61731	1764697	2373	1531			471.5	348640	529258	43915	918050	132159			471.5	3730	633397	354135	33822	640676
472	0	0	0	0.1909	0.0826	0.0068	0.1388	0.0269	0.2389					472.5	764	81565	1666625	2508	1266			472.5	319677	514446	39732	867456	132553			472.5	3233	617801	349447	30288	598172
473	0	0	0	0.1849	0.0798	0.0065	0.1396	0.0266	0.239					473.5	630	105733	1564846	2667	1043			473.5	290641	498973	35861	814836	132418			473.5	2789	601883	344896	26949	551632
474	0	0	0	0.1791	0.0771	0.0062	0.1403	0.0263	0.2389					474.5	519	134405	1460838	2854	856			474.5	261957	482933	32289	760987	131750			474.5	2394	585675	340498	23820	502478
475	0	0	0	0.1735	0.0744	0.0059	0.1409	0.0262	0.2388					475.5	428	167468	1356000	3072	700			475.5	234021	466421	29003	706668	130550			475.5	2046	569207	336269	20912	452113
476	0	0	0	0.168	0.0718	0.0057	0.1414	0.0262	0.2387					476.5	354	204444	1251633	3327	570			476.5	207182	449529	25989	652588	128828			476.5	1740	552514	332223	18232	401850
477	0	0	0	0.1627	0.0692	0.0054	0.1418	0.0263	0.2384					477.5	292	244442	1148912	3622	463			477.5	181740	432347	23232	599387	126601			477.5	1473	535629	328371	15784	352859
478	0	0	0	0.1576	0.0667	0.0051	0.1421	0.0265	0.2381					478.5	242	286138	1048874	3966	374			478.5	157934	414963	20718	547628	123895			478.5	1241	518590	324725	13565	306124
479	0	0	0	0.1526	0.0643	0.0049	0.1424	0.0267	0.2377					479.5	201	327811	952405	4365	301			479.5	135946	397462	18431	497788	120741			479.5	1040	501433	321292	11573	262422
480	0	0	0	0.1479	0.0619	0.0047	0.1425	0.0271	0.2372					480.5	166	367435	860235	4827	242			480.5	115891	379924	16358	450255	117176			480.5	867	484197	318079	9799	222313
481	0	0	0	0.1433	0.0595	0.0044	0.1426	0.0275	0.2366					481.5	138	402825	772943	5364	193			481.5	97830	362426	14483	405331	113244			481.5	720	466919	315092	8234	186145
482	0	0	0	0.1388	0.0573	0.0042	0.1425	0.0279	0.2359					482.5	115	431829	690956	5987	154			482.5	81765	345040	12793	363231	108991			482.5	594	449638	312336	6865	154075
483	0	0	0	0.1346	0.0551	0.004	0.1424	0.0285	0.2352					483.5	96	452536	614559	6710	122			483.5	67653	327832	11273	324093	104468			483.5	488	432394	309813	5679	126090
484	0	0	0	0.1305	0.053	0.0038	0.1421	0.0291	0.2345					484.5	81	463487	543911	7549	97			484.5	55409	310865	9910	287980	99726			484.5	399	415225	307525	4660	102043
485	0	0	0	0.1266	0.0509	0.0036	0.1417	0.0298	0.2336					485.5	68	463844	479053	8524	76			485.5	44915	294195	8692	254896	94818			485.5	324	398170	305475	3793	81682
486	0	0	0	0.1228	0.0489	0.0034	0.1413	0.0305	0.2327					486.5	57	453490	419924	9655	60			486.5	36032	277872	7606	224787	89796			486.5	262	381266	303660	3062	64686
487	0	0	0	0.1193	0.047	0.0032	0.1407	0.0313	0.2318					487.5	48	433059	366381	10968	47			487.5	28603	261943	6639	197559	84710			487.5	211	364549	302082	2451	50692
488	0	0	0	0.1159	0.0452	0.003	0.14	0.0321	0.2307					488.5	41	403866	318210	12493	36			488.5	22466	246447	5783	173080	79609			488.5	169	348056	300738	1946	39321
489	0	0	0	0.1127	0.0434	0.0029	0.1393	0.033	0.2296					489.5	35	367769	275141	14261	28			489.5	17459	231420	5025	151196	74538			489.5	134	331819	299627	1531	30198
490	0	0	0	0.1096	0.0417	0.0027	0.1384	0.034	0.2285					490.5	30	326966	236867	16312	22			490.5	13423	216890	4356	131731	69539			490.5	106	315872	298744	1195	22968
491	0	0	0	0.1067	0.0401	0.0026	0.1375	0.0349	0.2273					491.5	26	283772	203051	18687	17			491.5	10209	202883	3768	114502	64647			491.5	84	300244	298086	924	17306
492	0	0	0	0.104	0.0385	0.0024	0.1364	0.0359	0.2261					492.5	22	240398	173342	21434	13			492.5	7681	189417	3252	99320	59897			492.5	66	284963	297649	708	12923
493	0	0	0	0.1015	0.0371	0.0023	0.1353	0.037	0.2248					493.5	19	198769	147384	24608	10			493.5	5716	176508	2801	85996	55315			493.5	51	270056	297429	538	9565
494	0	0	0	0.0991	0.0357	0.0022	0.134	0.038	0.2234					494.5	17	160395	124821	28267	8			494.5	4208	164166	2407	74348	50924			494.5	40	255546	297418	405	7021
495	0	0	0	0.0968	0.0343	0.0021	0.1327	0.0391	0.222					495.5	15	126308	105310	32477	6			495.5	3064	152397	2063	64201	46742			495.5	30	241454	297612	302	5112
496	0	0	0	0.0947	0.0331	0.0019	0.1313	0.0402	0.2206					496.5	13	97061	88521	37308	4			496.5	2206	141205	1765	55388	42781			496.5	23	227799	298002	224	3694
497	0	0	0	0.0928	0.0319	0.0018	0.1298	0.0414	0.2191					497.5	11	72782	74142	42838	3			497.5	1571	130587	1507	47755	39052			497.5	18	214596	298583	164	2650
498	0	0	0	0.091	0.0307	0.0017	0.1283	0.0425	0.2177					498.5	10	53254	61884	49146	2			498.5	1107	120540	1284	41162	35558			498.5	13	201859	299346	119	1888
499	0	0	0	0.0894	0.0297	0.0016	0.1266	0.0437	0.2161					499.5	9	38021	51480	56317	2			499.5	771	111056	1091	35478	32302			499.5	10	189599	300282	85	1336
500	0	0	0	0.0879	0.0287	0.0016	0.1249	0.0449	0.2146					500.5	8	26487	42687	64438	1			500.5	532	102125	926	30589	29280			500.5	8	177822	301382	61	940
501	0	0	0	0.0866	0.0278	0.0015	0.1231	0.0461	0.213					501.5	7	18005	35286	73594	1			501.5	362	93736	784	26388	26488			501.5	6	166535	302637	43	658
502	0	0	0	0.0854	0.0269	0.0014	0.1213	0.0474	0.2115					502.5	7	11943	29082	83869	0			502.5	244	85875	662	22785	23920			502.5	4	155741	304035	30	458
503	0	0	0	0.0843	0.0261	0.0013	0.1194	0.0486	0.2099					503.5	6	7730	23900	95341	0			503.5	163	78524	558	19698	21567			503.5	3	145439	305567	21	317
504	0	0	0	0.0834	0.0253	0.0013	0.1174	0.0498	0.2083					504.5	6	4883	19588	108079	0			504.5	108	71668	470	17054	19418			504.5	2	135628	307219	14	219
505	0	0	0	0.0826	0.0247	0.0012	0.1154	0.051	0.2066					505.5	5	3010	16012	122138	0			505.5	70	65287	394	14791	17463			505.5	2	126305	308981	10	150
506	0	0	0	0.082	0.024	0.0012	0.1133	0.0523	0.205					506.5	5	1810	13057	137557	0			506.5	45	59362	331	12855	15690			506.5	1	117462	310839	7	103
507	0	0	0	0.0814	0.0234	0.0011	0.1112	0.0535	0.2034					507.5	5	1063	10623	154351	0			507.5	29	53873	277	11199	14087			507.5	0	109093	312780	4	70
508	0	0	0	0.081	0.0229	0.0011	0.109	0.0547	0.2018					508.5	4	609	8623	172508	0			508.5	18	48799	231	9782	12640			508.5	0	101187	314790	3	48
509	0	0	0	0.0808	0.0224	0.0011	0.1068	0.0559	0.2002					509.5	4	341	6985	191983	0			509.5	11	44119	193	8569	11339			509.5	0	93734	316854	2	33
510	0	0	0	0.0806	0.022	0.001	0.1046	0.0571	0.1985					510.5	4	186	5648	212696	0			510.5	7	39812	160	7530	10171			510.5	0	86722	318958	1	22
511	0	0	0	0.0805	0.0216	0.001	0.1023	0.0583	0.1969					511.5	4	99	4558	234525	0			511.5	4	35858	133	6640	9125			511.5	0	80137	321085	0	15
512	0	0	0	0.0806	0.0213	0.001	0.1001	0.0595	0.1953					512.5	4	52	3672	257306	0			512.5	3	32234	110	5876	8190			512.5	0	73964	323221	0	10
513	0	0	0	0.0807	0.021	0.001	0.0977	0.0606	0.1938					513.5	4	26	2954	280829	0			513.5	2	28922	91	5221	7355			513.5	0	68188	325348	0	7
514	0	0	0	0.081	0.0208	0.001	0.0954	0.0618	0.1922					514.5	4	13	2374	304840	0			514.5	0	25900	75	4658	6611			514.5	0	62794	327451	0	5
515	0	0	0	0.0814	0.0206	0.001	0.0931	0.0629	0.1906					515.5	4	6	1904	329043	0			515.5	0	23149	62	4174	5948			515.5	0	57764	329513	0	3
516	0	0	0	0.0818	0.0204	0.001	0.0907	0.0639	0.1891					516.5	4	3	1526	353104	0			516.5	0	20651	51	3757	5360			516.5	0	53083	331517	0	2
517	0	0	0	0.0824	0.0203	0.001	0.0883	0.065	0.1876					517.5	4	1	1222	376656	0			517.5	0	18387	42	3399	4836			517.5	0	48733	333447	0	1
518	0	0	0	0.0831	0.0202	0.001	0.086	0.066	0.1861					518.5	4	0	978	399309	0			518.5	0	16339	35	3089	4372			518.5	0	44698	335285	0	1
519	0	0	0	0.0838	0.0201	0.001	0.0836	0.067	0.1846					519.5	4	0	782	420659	0			519.5	0	14491	28	2823	3961			519.5	0	40960	337017	0	0
520	0	0	0	0.0846	0.0201	0.001	0.0812	0.068	0.1832					520.5	4	0	625	440300	0			520.5	0	12826	23	2593	3596			520.5	0	37504	338625	0	0
521	0	0	0	0.0855	0.0201	0.001	0.0789	0.0689	0.1817					521.5	4	0	499	457840	0			521.5	0	11331	19	2395	3272			521.5	0	34311	340094	0	0
522	0	0	0	0.0865	0.0202	0.0011	0.0765	0.0698	0.1803					522.5	4	0	398	472910	0			522.5	0	9990	16	2224	2986			522.5	0	31368	341410	0	0
523	0	0	0	0.0875	0.0203	0.0011	0.0742	0.0707	0.179					523.5	4	0	318	485179	0			523.5	0	8791	13	2078	2733			523.5	0	28657	342558	0	0
524	0	0	0	0.0886	0.0204	0.0011	0.0719	0.0715	0.1776					524.5	4	0	254	494368	0			524.5	0	7720	10	1952	2509			524.5	0	26164	343525	0	0
525	0	0	0	0.0898	0.0205	0.0012	0.0696	0.0723	0.1762					525.5	5	0	203	500261	0			525.5	0	6766	8	1845	2311			525.5	0	23874	344299	0	0
526	0	0	0	0.0911	0.0207	0.0012	0.0673	0.073	0.1749					526.5	5	0	162	502712	0			526.5	0	5918	7	1755	2136			526.5	0	21773	344867	0	0
527	0	0	0	0.0924	0.0209	0.0012	0.065	0.0737	0.1736					527.5	5	0	129	501653	0			527.5	0	5166	6	1679	1981			527.5	0	19848	345221	0	0
528	0	0	0	0.0937	0.0211	0.0013	0.0628	0.0743	0.1724					528.5	6	0	103	497096	0			528.5	0	4501	4	1616	1845			528.5	0	18086	345351	0	0
529	0	0	0	0.0951	0.0213	0.0013	0.0606	0.0749	0.1711					529.5	6	0	83	489134	0			529.5	0	3913	4	1565	1725			529.5	0	16474	345249	0	0
530	0	0	0	0.0966	0.0216	0.0014	0.0585	0.0755	0.1699					530.5	7	0	66	477937	0			530.5	0	3395	3	1526	1620			530.5	0	15002	344910	0	0
531	0	0	0	0.098	0.0219	0.0014	0.0563	0.076	0.1686					531.5	7	0	53	463744	0			531.5	0	2939	2	1497	1527			531.5	0	13659	344328	0	0
532	0	0	0	0.0996	0.0222	0.0015	0.0543	0.0764	0.1674					532.5	8	0	43	446857	0			532.5	0	2540	2	1477	1447			532.5	0	12434	343501	0	0
533	0	0	0	0.1011	0.0226	0.0016	0.0522	0.0769	0.1663					533.5	9	0	34	427625	0			533.5	0	2190	2	1467	1377			533.5	0	11318	342427	0	0
534	0	0	0	0.1027	0.0229	0.0016	0.0502	0.0772	0.1651					534.5	10	0	28	406436	0			534.5	0	1884	1	1466	1316			534.5	0	10302	341106	0	0
535	0	0	0	0.1044	0.0233	0.0017	0.0482	0.0775	0.1639					535.5	11	0	22	383699	0			535.5	0	1618	1	1475	1265			535.5	0	9377	339539	0	0
536	0	0	0	0.106	0.0238	0.0018	0.0463	0.0778	0.1628					536.5	13	0	18	359833	0			536.5	0	1386	0	1492	1221			536.5	0	8537	337729	0	0
537	0	0	0	0.1077	0.0242	0.0018	0.0444	0.078	0.1616					537.5	14	0	14	335249	0			537.5	0	1185	0	1519	1185			537.5	0	7773	335681	0	0
538	0	0	0	0.1093	0.0246	0.0019	0.0426	0.0781	0.1605					538.5	16	0	12	310347	0			538.5	0	1012	0	1556	1156			538.5	0	7079	333400	0	0
539	0	0	0	0.111	0.0251	0.002	0.0408	0.0782	0.1594					539.5	19	0	9	285493	0			539.5	0	861	0	1603	1133			539.5	0	6449	330895	0	0
540	0	0	0	0.1127	0.0256	0.0021	0.039	0.0782	0.1582					540.5	21	0	8	261024	0			540.5	0	732	0	1662	1117			540.5	0	5877	328172	0	0
541	0	0	0	0.1144	0.0261	0.0022	0.0373	0.0782	0.1571					541.5	24	0	6	237230	0			541.5	0	620	0	1732	1107			541.5	0	5358	325243	0	0
542	0	0	0	0.1161	0.0267	0.0023	0.0357	0.0782	0.156					542.5	28	0	5	214358	0			542.5	0	525	0	1816	1102			542.5	0	4888	322118	0	0
543	0	0	0	0.1178	0.0272	0.0024	0.034	0.0781	0.1549					543.5	32	0	4	192606	0			543.5	0	443	0	1914	1104			543.5	0	4461	318809	0	0
544	0	0	0	0.1195	0.0278	0.0025	0.0325	0.0779	0.1538					544.5	37	0	3	172127	0			544.5	0	373	0	2028	1111			544.5	0	4074	315328	0	0
545	0	0	0	0.1212	0.0284	0.0026	0.031	0.0777	0.1527					545.5	43	0	3	153027	0			545.5	0	314	0	2161	1124			545.5	0	3724	311688	0	0
546	0	0	0	0.1229	0.029	0.0027	0.0295	0.0775	0.1515					546.5	51	0	2	135369	0			546.5	0	263	0	2314	1143			546.5	0	3406	307904	0	0
547	0	0	0	0.1245	0.0297	0.0028	0.0281	0.0772	0.1504					547.5	59	0	2	119181	0			547.5	0	220	0	2489	1169			547.5	0	3118	303990	0	0
548	0	0	0	0.1262	0.0303	0.0029	0.0267	0.0769	0.1493					548.5	69	0	2	104456	0			548.5	0	184	0	2691	1202			548.5	0	2856	299960	0	0
549	0	0	0	0.1278	0.031	0.003	0.0254	0.0765	0.1481					549.5	81	0	1	91161	0			549.5	0	153	0	2922	1242			549.5	0	2619	295830	0	0
550	0	0	0	0.1294	0.0317	0.0031	0.0241	0.076	0.147					550.5	95	0	1	79241	0			550.5	0	127	0	3187	1289			550.5	0	2404	291614	0	0
551	0	0	0	0.1309	0.0324	0.0032	0.0229	0.0756	0.1458					551.5	112	0	0	68623	0			551.5	0	105	0	3491	1345			551.5	0	2210	287328	0	0
552	0	0	0	0.1325	0.0331	0.0033	0.0217	0.0751	0.1446					552.5	132	0	0	59223	0			552.5	0	87	0	3839	1410			552.5	0	2033	282985	0	0
553	0	0	0	0.1339	0.0338	0.0034	0.0206	0.0745	0.1434					553.5	156	0	0	50949	0			553.5	0	72	0	4237	1486			553.5	0	1872	278601	0	0
554	0	0	0	0.1354	0.0345	0.0036	0.0195	0.074	0.1422					554.5	184	0	0	43706	0			554.5	0	59	0	4693	1572			554.5	0	1726	274190	0	0
555	0	0	0	0.1368	0.0353	0.0037	0.0184	0.0733	0.141					555.5	218	0	0	37396	0			555.5	0	49	0	5216	1672			555.5	0	1594	269766	0	0
556	0	0	0	0.1381	0.0361	0.0038	0.0174	0.0727	0.1397					556.5	259	0	0	31925	0			556.5	0	40	0	5816	1785			556.5	0	1474	265341	0	0
557	0	0	0	0.1394	0.0369	0.004	0.0165	0.072	0.1385					557.5	307	0	0	27201	0			557.5	0	33	0	6503	1914			557.5	0	1365	260929	0	0
558	0	0	0	0.1407	0.0377	0.0041	0.0155	0.0713	0.1372					558.5	364	0	0	23138	0			558.5	0	27	0	7291	2060			558.5	0	1265	256541	0	0
559	0	0	0	0.1419	0.0385	0.0042	0.0147	0.0706	0.1359					559.5	433	0	0	19656	0			559.5	0	22	0	8195	2226			559.5	0	1175	252189	0	0
560	0	0	0	0.143	0.0393	0.0044	0.0138	0.0698	0.1346					560.5	514	0	0	16682	0			560.5	0	18	0	9232	2415			560.5	0	1092	247884	0	0
561	0	0	0	0.1441	0.0401	0.0045	0.013	0.0691	0.1332					561.5	611	0	0	14149	0			561.5	0	14	0	10421	2629			561.5	0	1018	243635	0	0
562	0	0	0	0.1451	0.0409	0.0046	0.0122	0.0683	0.1318					562.5	726	0	0	11996	0			562.5	0	12	0	11784	2871			562.5	0	949	239451	0	0
563	0	0	0	0.1461	0.0418	0.0048	0.0115	0.0674	0.1305					563.5	862	0	0	10171	0			563.5	0	9	0	13347	3146			563.5	0	887	235342	0	0
564	0	0	0	0.1469	0.0426	0.0049	0.0108	0.0666	0.1291					564.5	1024	0	0	8627	0			564.5	0	8	0	15137	3456			564.5	0	830	231313	0	0
565	0	0	0	0.1478	0.0435	0.0051	0.0102	0.0658	0.1277					565.5	1217	0	0	7322	0			565.5	0	6	0	17187	3808			565.5	0	778	227373	0	0
566	0	0	0	0.1485	0.0443	0.0052	0.0095	0.0649	0.1262					566.5	1444	0	0	6221	0			566.5	0	5	0	19532	4207			566.5	0	731	223528	0	0
567	0	0	0	0.1492	0.0452	0.0054	0.0089	0.064	0.1248					567.5	1713	0	0	5292	0			567.5	0	4	0	22213	4658			567.5	0	687	219782	0	0
568	0	0	0	0.1498	0.0461	0.0055	0.0084	0.0631	0.1233					568.5	2031	0	0	4510	0			568.5	0	3	0	25273	5168			568.5	0	648	216141	0	0
569	0	0	0	0.1503	0.0469	0.0057	0.0078	0.0622	0.1218					569.5	2406	0	0	3851	0			569.5	0	2	0	28763	5744			569.5	0	612	212607	0	0
570	0	0	0	0.1507	0.0478	0.0058	0.0073	0.0613	0.1203					570.5	2847	0	0	3296	0			570.5	0	2	0	32735	6396			570.5	0	578	209185	0	0
571	0	0	0	0.1511	0.0486	0.006	0.0069	0.0604	0.1188					571.5	3366	0	0	2829	0			571.5	0	2	0	37251	7132			571.5	0	548	205877	0	0
572	0	0	0	0.1514	0.0495	0.0061	0.0064	0.0595	0.1172					572.5	3974	0	0	2435	0			572.5	0	1	0	42373	7962			572.5	0	520	202685	0	0
573	0	0	0	0.1516	0.0503	0.0063	0.006	0.0586	0.1157					573.5	4686	0	0	2103	0			573.5	0	0	0	48172	8898			573.5	0	495	199610	0	0
574	0	0	0	0.1517	0.0512	0.0064	0.0056	0.0577	0.1141					574.5	5518	0	0	1822	0			574.5	0	0	0	54723	9951			574.5	0	471	196653	0	0
575	0	0	0	0.1517	0.052	0.0066	0.0052	0.0568	0.1125					575.5	6488	0	0	1585	0			575.5	0	0	0	62105	11135			575.5	0	450	193813	0	0
576	0	0	0	0.1517	0.0528	0.0067	0.0048	0.0559	0.1109					576.5	7616	0	0	1385	0			576.5	0	0	0	70402	12464			576.5	0	430	191092	0	0
577	0	0	0	0.1515	0.0537	0.0069	0.0045	0.0551	0.1093					577.5	8926	0	0	1216	0			577.5	0	0	0	79701	13953			577.5	0	412	188487	0	0
578	0	0	0	0.1513	0.0545	0.007	0.0042	0.0542	0.1076					578.5	10442	0	0	1072	0			578.5	0	0	0	90093	15617			578.5	0	396	185997	0	0
579	0	0	0	0.151	0.0553	0.0072	0.0039	0.0533	0.106					579.5	12193	0	0	950	0			579.5	0	0	0	101667	17474			579.5	0	380	183622	0	0
580	0	0	0	0.1506	0.0561	0.0073	0.0036	0.0525	0.1044					580.5	14209	0	0	846	0			580.5	0	0	0	114517	19540			580.5	0	366	181357	0	0
581	0	0	0	0.1502	0.0568	0.0075	0.0033	0.0516	0.1027					581.5	16526	0	0	758	0			581.5	0	0	0	128731	21833			581.5	0	354	179202	0	0
582	0	0	0	0.1496	0.0576	0.0076	0.0031	0.0508	0.101					582.5	19180	0	0	683	0			582.5	0	0	0	144397	24371			582.5	0	342	177153	0	0
583	0	0	0	0.149	0.0583	0.0078	0.0029	0.05	0.0994					583.5	22212	0	0	619	0			583.5	0	0	0	161593	27172			583.5	0	331	175206	0	0
584	0	0	0	0.1483	0.059	0.0079	0.0026	0.0492	0.0977					584.5	25665	0	0	564	0			584.5	0	0	0	180392	30250			584.5	0	321	173357	0	0
585	0	0	0	0.1475	0.0597	0.008	0.0024	0.0484	0.096					585.5	29585	0	0	518	0			585.5	0	0	0	200854	33623			585.5	0	312	171604	0	0
586	0	0	0	0.1466	0.0604	0.0082	0.0023	0.0476	0.0944					586.5	34023	0	0	478	0			586.5	0	0	0	223027	37303			586.5	0	304	169940	0	0
587	0	0	0	0.1457	0.061	0.0083	0.0021	0.0469	0.0927					587.5	39030	0	0	445	0			587.5	0	0	0	246940	41303			587.5	0	296	168362	0	0
588	0	0	0	0.1447	0.0616	0.0085	0.0019	0.0461	0.091					588.5	44661	0	0	416	0			588.5	0	0	0	272603	45629			588.5	0	290	166863	0	0
589	0	0	0	0.1436	0.0622	0.0086	0.0018	0.0454	0.0893					589.5	50972	0	0	393	0			589.5	0	0	0	300002	50287			589.5	0	283	165439	0	0
590	0	0	0	0.1425	0.0628	0.0087	0.0016	0.0447	0.0877					590.5	58021	0	0	373	0			590.5	0	0	0	329099	55276			590.5	0	278	164084	0	0
591	0	0	0	0.1412	0.0634	0.0088	0.0015	0.0441	0.086					591.5	65867	0	0	356	0			591.5	0	0	0	359826	60592			591.5	0	273	162790	0	0
592	0	0	0	0.14	0.0639	0.0089	0.0014	0.0434	0.0843					592.5	74568	0	0	343	0			592.5	0	0	0	392086	66221			592.5	0	268	161553	0	0
593	0	0	0	0.1386	0.0644	0.0091	0.0013	0.0428	0.0827					593.5	84182	0	0	333	0			593.5	0	0	0	425748	72147			593.5	0	264	160365	0	0
594	0	0	0	0.1372	0.0648	0.0092	0.0012	0.0422	0.081					594.5	94764	0	0	326	0			594.5	0	0	0	460650	78344			594.5	0	260	159218	0	0
595	0	0	0	0.1357	0.0652	0.0093	0.0011	0.0416	0.0794					595.5	106367	0	0	321	0			595.5	0	0	0	496596	84778			595.5	0	257	158105	0	0
596	0	0	0	0.1342	0.0656	0.0094	0.001	0.041	0.0778					596.5	119039	0	0	318	0			596.5	0	0	0	533355	91408			596.5	0	254	157018	0	0
597	0	0	0	0.1326	0.066	0.0095	0.0009	0.0405	0.0761					597.5	132822	0	0	318	0			597.5	0	0	0	570667	98184			597.5	0	252	155950	0	0
598	0	0	0	0.1309	0.0663	0.0096	0.0008	0.04	0.0745					598.5	147752	0	0	320	0			598.5	0	0	0	608242	105048			598.5	0	250	154891	0	1
599	0	0	0	0.1293	0.0666	0.0097	0.0008	0.0395	0.0729					599.5	163856	0	0	325	0			599.5	0	0	0	645762	111933			599.5	0	248	153832	0	2
600	0	0	0	0.1275	0.0668	0.0098	0.0007	0.039	0.0714					600.5	181150	0	0	332	0			600.5	0	0	0	682890	118767			600.5	0	246	152766	0	2
														601.5	199639	0	0	342	0			601.5	0	0	0	719269	125469			601.5	0	245	151682	0	3
														602.5	219316	0	0	355	0			602.5	0	0	0	754532	131955			602.5	0	244	150571	0	4
														603.5	240158	0	0	370	0			603.5	0	0	0	788307	138137			603.5	0	244	149423	0	6
														604.5	262127	0	0	390	0			604.5	0	0	0	820223	143924			604.5	0	243	148229	0	8
														605.5	285170	0	0	413	0			605.5	0	0	0	849920	149225			605.5	0	243	146980	0	11
														606.5	309213	0	0	440	0			606.5	0	0	0	877050	153954			606.5	0	243	145665	0	14
														607.5	334167	0	0	472	0			607.5	0	0	0	901292	158028			607.5	0	243	144274	0	19
														608.5	359924	0	0	510	0			608.5	0	0	0	922352	161369			608.5	0	244	142799	0	26
														609.5	386354	0	0	555	0			609.5	0	0	0	939976	163912			609.5	0	245	141231	0	34
														610.5	413314	0	0	607	0			610.5	0	0	0	953946	165601			610.5	0	245	139559	0	46
														611.5	440641	0	0	667	0			611.5	0	0	0	964095	166394			611.5	0	246	137777	0	60
														612.5	468156	0	0	738	0			612.5	0	0	0	970304	166263			612.5	0	248	135877	0	80
														613.5	495664	0	0	821	0			613.5	0	0	0	972505	165197			613.5	0	249	133851	0	105
														614.5	522960	0	0	918	0			614.5	0	0	0	970683	163201			614.5	0	250	131693	0	138
														615.5	549826	0	0	1032	0			615.5	0	0	0	964879	160296			615.5	0	252	129399	0	180
														616.5	576038	0	0	1165	0			616.5	0	0	0	955182	156523			616.5	0	254	126963	0	235
														617.5	601367	0	0	1320	0			617.5	0	0	0	941732	151933			617.5	0	255	124383	0	305
														618.5	625581	0	0	1503	0			618.5	0	0	0	924714	146596			618.5	0	257	121658	0	394
														619.5	648452	0	0	1718	0			619.5	0	0	0	904355	140593			619.5	0	259	118786	0	506
														620.5	669756	0	0	1969	0			620.5	0	0	0	880916	134014			620.5	0	261	115769	0	648
														621.5	689277	0	0	2265	0			621.5	0	0	0	854691	126958			621.5	0	263	112610	0	827
														622.5	706816	0	0	2613	0			622.5	0	0	0	825995	119528			622.5	0	265	109312	0	1049
														623.5	722184	0	0	3022	0			623.5	0	0	0	795161	111832			623.5	0	267	105883	0	1324
														624.5	735218	0	0	3503	0			624.5	0	0	0	762533	103975			624.5	0	270	102329	0	1664
														625.5	745771	0	0	4068	0			625.5	0	0	0	728459	96059			625.5	0	272	98660	0	2079
														626.5	753727	0	0	4732	0			626.5	0	0	0	693286	88183			626.5	0	274	94886	0	2585
														627.5	758993	0	0	5510	0			627.5	0	0	0	657353	80437			627.5	0	276	91020	0	3196
														628.5	761508	0	0	6422	0			628.5	0	0	0	620987	72901			628.5	0	278	87076	0	3930
														629.5	761238	0	0	7489	0			629.5	0	0	0	584497	65646			629.5	0	280	83068	0	4805
														630.5	758184	0	0	8734	0			630.5	0	0	0	548173	58733			630.5	0	282	79013	0	5842
														631.5	752374	0	0	10185	0			631.5	0	0	0	512280	52207			631.5	0	284	74929	0	7061
														632.5	743870	0	0	11872	0			632.5	0	0	0	477058	46107			632.5	0	285	70832	0	8484
														633.5	732762	0	0	13825	0			633.5	0	0	0	442719	40454			633.5	0	287	66741	0	10132
														634.5	719166	0	0	16081	0			634.5	0	0	0	409446	35264			634.5	0	288	62675	0	12027
														635.5	703228	0	0	18675	0			635.5	0	0	0	377396	30540			635.5	0	290	58652	0	14188
														636.5	685112	0	0	21647	0			636.5	0	0	0	346695	26277			636.5	0	291	54691	0	16633
														637.5	665007	0	0	25036	0			637.5	0	0	0	317444	22462			637.5	0	292	50809	0	19375
														638.5	643115	0	0	28880	0			638.5	0	0	0	289717	19076			638.5	0	293	47024	0	22425
														639.5	619653	0	0	33217	0			639.5	0	0	0	263564	16095			639.5	0	293	43350	0	25787
														640.5	594849	0	0	38081	0			640.5	0	0	0	239013	13491			640.5	0	294	39804	0	29460
														641.5	568936	0	0	43500	0			641.5	0	0	0	216071	11236			641.5	0	294	36397	0	33432
														642.5	542148	0	0	49494	0			642.5	0	0	0	194727	9297			642.5	0	294	33141	0	37689
														643.5	514721	0	0	56075	0			643.5	0	0	0	174956	7644			643.5	0	293	30045	0	42201
														644.5	486884	0	0	63239	0			644.5	0	0	0	156717	6244			644.5	0	293	27119	0	46935
														645.5	458860	0	0	70970	0			645.5	0	0	0	139961	5067			645.5	0	292	24366	0	51843
														646.5	430860	0	0	79229	0			646.5	0	0	0	124627	4087			646.5	0	291	21791	0	56872
														647.5	403084	0	0	87961	0			647.5	0	0	0	110648	3275			647.5	0	289	19397	0	61958
														648.5	375715	0	0	97084	0			648.5	0	0	0	97952	2608			648.5	0	288	17182	0	67030
														649.5	348921	0	0	106496	0			649.5	0	0	0	86464	2063			649.5	0	286	15145	0	72010
														650.5	322852	0	0	116069	0			650.5	0	0	0	76105	1623			650.5	0	283	13282	0	76818
														651.5	297638	0	0	125652	0			651.5	0	0	0	66798	1268			651.5	0	281	11589	0	81368
														652.5	273392	0	0	135071	0			652.5	0	0	0	58464	985			652.5	0	278	10059	0	85577
														653.5	250204	0	0	144137	0			653.5	0	0	0	51027	760			653.5	0	275	8685	0	89363
														654.5	228149	0	0	152647	0			654.5	0	0	0	44412	583			654.5	0	271	7458	0	92649
														655.5	207282	0	0	160393	0			655.5	0	0	0	38547	445			655.5	0	267	6370	0	95368
														656.5	187639	0	0	167165	0			656.5	0	0	0	33364	337			656.5	0	263	5410	0	97461
														657.5	169241	0	0	172767	0			657.5	0	0	0	28799	254			657.5	0	259	4568	0	98881
														658.5	152095	0	0	177019	0			658.5	0	0	0	24789	190			658.5	0	254	3836	0	99595
														659.5	136192	0	0	179768	0			659.5	0	0	0	21279	142			659.5	0	249	3202	0	99587
														660.5	121512	0	0	180898	0			660.5	0	0	0	18216	105			660.5	0	244	2657	0	98855
														661.5	108024	0	0	180336	0			661.5	0	0	0	15550	77			661.5	0	239	2192	0	97413
														662.5	95687	0	0	178056	0			662.5	0	0	0	13238	57			662.5	0	233	1797	0	95292
														663.5	84456	0	0	174085	0			663.5	0	0	0	11238	41			663.5	0	227	1464	0	92535
														664.5	74276	0	0	168499	0			664.5	0	0	0	9514	30			664.5	0	221	1186	0	89200
														665.5	65089	0	0	161426	0			665.5	0	0	0	8031	22			665.5	0	215	954	0	85355
														666.5	56836	0	0	153038	0			666.5	0	0	0	6760	15			666.5	0	209	763	0	81076
														667.5	49452	0	0	143546	0			667.5	0	0	0	5674	11			667.5	0	203	606	0	76445
														668.5	42875	0	0	133186	0			668.5	0	0	0	4749	8			668.5	0	196	478	0	71549
														669.5	37041	0	0	122214	0			669.5	0	0	0	3963	6			669.5	0	189	375	0	66474
														670.5	31888	0	0	110891	0			670.5	0	0	0	3297	4			670.5	0	183	292	0	61304
														671.5	27355	0	0	99475	0			671.5	0	0	0	2735	3			671.5	0	176	226	0	56119
														672.5	23384	0	0	88204	0			672.5	0	0	0	2262	2			672.5	0	169	174	0	50995
														673.5	19919	0	0	77295	0			673.5	0	0	0	1865	1			673.5	0	162	133	0	45997
														674.5	16908	0	0	66932	0			674.5	0	0	0	1533	0			674.5	0	156	101	0	41183
														675.5	14303	0	0	57262	0			675.5	0	0	0	1256	0			675.5	0	149	76	0	36602
														676.5	12056	0	0	48393	0			676.5	0	0	0	1026	0			676.5	0	142	57	0	32290
														677.5	10127	0	0	40394	0			677.5	0	0	0	835	0			677.5	0	136	42	0	28277
														678.5	8478	0	0	33298	0			678.5	0	0	0	678	0			678.5	0	129	31	0	24580
														679.5	7072	0	0	27102	0			679.5	0	0	0	548	0			679.5	0	123	23	0	21209
														680.5	5880	0	0	21779	0			680.5	0	0	0	442	0			680.5	0	116	16	0	18166
														681.5	4871	0	0	17277	0			681.5	0	0	0	355	0			681.5	0	110	12	0	15446
														682.5	4022	0	0	13527	0			682.5	0	0	0	284	0			682.5	0	104	8	0	13036
														683.5	3309	0	0	10453	0			683.5	0	0	0	226	0			683.5	0	98	6	0	10922
														684.5	2714	0	0	7971	0			684.5	0	0	0	180	0			684.5	0	92	4	0	9083
														685.5	2218	0	0	5998	0			685.5	0	0	0	142	0			685.5	0	87	3	0	7499
														686.5	1806	0	0	4452	0			686.5	0	0	0	112	0			686.5	0	81	2	0	6145
														687.5	1466	0	0	3260	0			687.5	0	0	0	88	0			687.5	0	76	1	0	5000
														688.5	1186	0	0	2355	0			688.5	0	0	0	69	0			688.5	0	71	0	0	4038
														689.5	956	0	0	1678	0			689.5	0	0	0	54	0			689.5	0	66	0	0	3237
														690.5	769	0	0	1179	0			690.5	0	0	0	42	0			690.5	0	62	0	0	2577
														691.5	616	0	0	817	0			691.5	0	0	0	32	0			691.5	0	57	0	0	2036
														692.5	491	0	0	558	0			692.5	0	0	0	25	0			692.5	0	53	0	0	1597
														693.5	391	0	0	376	0			693.5	0	0	0	19	0			693.5	0	49	0	0	1243
														694.5	310	0	0	250	0			694.5	0	0	0	15	0			694.5	0	46	0	0	961
														695.5	245	0	0	164	0			695.5	0	0	0	11	0			695.5	0	42	0	0	738
														696.5	193	0	0	106	0			696.5	0	0	0	8	0			696.5	0	39	0	0	562
														697.5	152	0	0	67	0			697.5	0	0	0	6	0			697.5	0	36	0	0	425
														698.5	119	0	0	42	0			698.5	0	0	0	5	0			698.5	0	33	0	0	319
														699.5	93	0	0	26	0			699.5	0	0	0	3	0			699.5	0	30	0	0	238
														700.5	72	0	0	16	0			700.5	0	0	0	3	0			700.5	0	27	0	0	176
														701.5	56	0	0	10	0			701.5	0	0	0	2	0			701.5	0	25	0	0	130
														702.5	43	0	0	6	0			702.5	0	0	0	1	0			702.5	0	23	0	0	95
														703.5	33	0	0	3	0			703.5	0	0	0	1	0			703.5	0	21	0	0	69
														704.5	25	0	0	2	0			704.5	0	0	0	0	0			704.5	0	19	0	0	49
														705.5	20	0	0	1	0			705.5	0	0	0	0	0			705.5	0	17	0	0	35
														706.5	15	0	0	0	0			706.5	0	0	0	0	0			706.5	0	15	0	0	25
														707.5	11	0	0	0	0			707.5	0	0	0	0	0			707.5	0	14	0	0	18
														708.5	9	0	0	0	0			708.5	0	0	0	0	0			708.5	0	12	0	0	12
														709.5	6	0	0	0	0			709.5	0	0	0	0	0			709.5	0	11	0	0	9
														710.5	5	0	0	0	0			710.5	0	0	0	0	0			710.5	0	10	0	0	6
														711.5	4	0	0	0	0			711.5	0	0	0	0	0			711.5	0	9	0	0	4
														712.5	3	0	0	0	0			712.5	0	0	0	0	0			712.5	0	8	0	0	3
														713.5	2	0	0	0	0			713.5	0	0	0	0	0			713.5	0	7	0	0	2
														714.5	2	0	0	0	0			714.5	0	0	0	0	0			714.5	0	6	0	0	1
														715.5	1	0	0	0	0			715.5	0	0	0	0	0			715.5	0	6	0	0	0
														716.5	0	0	0	0	0			716.5	0	0	0	0	0			716.5	0	5	0	0	0
														717.5	0	0	0	0	0			717.5	0	0	0	0	0			717.5	0	4	0	0	0
														718.5	0	0	0	0	0			718.5	0	0	0	0	0			718.5	0	4	0	0	0
														719.5	0	0	0	0	0			719.5	0	0	0	0	0			719.5	0	3	0	0	0
														720.5	0	0	0	0	0			720.5	0	0	0	0	0			720.5	0	3	0	0	0
														721.5	0	0	0	0	0			721.5	0	0	0	0	0			721.5	0	3	0	0	0
														722.5	0	0	0	0	0			722.5	0	0	0	0	0			722.5	0	2	0	0	0
														723.5	0	0	0	0	0			723.5	0	0	0	0	0			723.5	0	2	0	0	0
														724.5	0	0	0	0	0			724.5	0	0	0	0	0			724.5	0	2	0	0	0
														725.5	0	0	0	0	0			725.5	0	0	0	0	0			725.5	0	1	0	0	0
														726.5	0	0	0	0	0			726.5	0	0	0	0	0			726.5	0	1	0	0	0
														727.5	0	0	0	0	0			727.5	0	0	0	0	0			727.5	0	1	0	0	0
														728.5	0	0	0	0	0			728.5	0	0	0	0	0			728.5	0	0	0	0	0
														729.5	0	0	0	0	0			729.5	0	0	0	0	0			729.5	0	0	0	0	0
														730.5	0	0	0	0	0			730.5	0	0	0	0	0			730.5	0	0	0	0	0
														731.5	0	0	0	0	0			731.5	0	0	0	0	0			731.5	0	0	0	0	0
														732.5	0	0	0	0	0			732.5	0	0	0	0	0			732.5	0	0	0	0	0
														733.5	0	0	0	0	0			733.5	0	0	0	0	0			733.5	0	0	0	0	0
														734.5	0	0	0	0	0			734.5	0	0	0	0	0			734.5	0	0	0	0	0
														735.5	0	0	0	0	0			735.5	0	0	0	0	0			735.5	0	0	0	0	0
														736.5	0	0	0	0	0			736.5	0	0	0	0	0			736.5	0	0	0	0	0
														737.5	0	0	0	0	0			737.5	0	0	0	0	0			737.5	0	0	0	0	0
														738.5	0	0	0	0	0			738.5	0	0	0	0	0			738.5	0	0	0	0	0
														739.5	0	0	0	0	0			739.5	0	0	0	0	0			739.5	0	0	0	0	0
														740.5	0	0	0	0	0			740.5	0	0	0	0	0			740.5	0	0	0	0	0
														741.5	0	0	0	0	0			741.5	0	0	0	0	0			741.5	0	0	0	0	0
														742.5	0	0	0	0	0			742.5	0	0	0	0	0			742.5	0	0	0	0	0
														743.5	0	0	0	0	0			743.5	0	0	0	0	0			743.5	0	0	0	0	0
														744.5	0	0	0	0	0			744.5	0	0	0	0	0			744.5	0	0	0	0	0
														745.5	0	0	0	0	0			745.5	0	0	0	0	0			745.5	0	0	0	0	0
														746.5	0	0	0	0	0			746.5	0	0	0	0	0			746.5	0	0	0	0	0
														747.5	0	0	0	0	0			747.5	0	0	0	0	0			747.5	0	0	0	0	0
														748.5	0	0	0	0	0			748.5	0	0	0	0	0			748.5	0	0	0	0	0
														749.5	0	0	0	0	0			749.5	0	0	0	0	0			749.5	0	0	0	0	0
														750.5	0	0	0	0	0			750.5	0	0	0	0	0			750.5	0	0	0	0	0
														751.5	0	0	0	0	0			751.5	0	0	0	0	0			751.5	0	0	0	0	0
														752.5	0	0	0	0	0			752.5	0	0	0	0	0			752.5	0	0	0	0	0
														753.5	0	0	0	0	0			753.5	0	0	0	0	0			753.5	0	0	0	0	0
														754.5	0	0	0	0	0			754.5	0	0	0	0	0			754.5	0	0	0	0	0
														755.5	0	0	0	0	0			755.5	0	0	0	0	0			755.5	0	0	0	0	0
														756.5	0	0	0	0	0			756.5	0	0	0	0	0			756.5	0	0	0	0	0
														757.5	0	0	0	0	0			757.5	0	0	0	0	0			757.5	0	0	0	0	0
														758.5	0	0	0	0	0			758.5	0	0	0	0	0			758.5	0	0	0	0	0
														759.5	0	0	0	0	0			759.5	0	0	0	0	0			759.5	0	0	0	0	0
														760.5	0	0	0	0	0			760.5	0	0	0	0	0			760.5	0	0	0	0	0
														761.5	0	0	0	0	0			761.5	0	0	0	0	0			761.5	0	0	0	0	0
														762.5	0	0	0	0	0			762.5	0	0	0	0	0			762.5	0	0	0	0	0
														763.5	0	0	0	0	0			763.5	0	0	0	0	0			763.5	0	0	0	0	0
														764.5	0	0	0	0	0			764.5	0	0	0	0	0			764.5	0	0	0	0	0
														765.5	0	0	0	0	0			765.5	0	0	0	0	0			765.5	0	0	0	0	0
														766.5	0	0	0	0	0			766.5	0	0	0	0	0			766.5	0	0	0	0	0
														767.5	0	0	0	0	0			767.5	0	0	0	0	0			767.5	0	0	0	0	0
														768.5	0	0	0	0	0			768.5	0	0	0	0	0			768.5	0	0	0	0	0
														769.5	0	0	0	0	0			769.5	0	0	0	0	0			769.5	0	0	0	0	0
														770.5	0	0	0	0	0			770.5	0	0	0	0	0			770.5	0	0	0	0	0
														771.5	0	0	0	0	0			771.5	0	0	0	0	0			771.5	0	0	0	0	0
														772.5	0	0	0	0	0			772.5	0	0	0	0	0			772.5	0	0	0	0	0
														773.5	0	0	0	0	0			773.5	0	0	0	0	0			773.5	0	0	0	0	0
														774.5	0	0	0	0	0			774.5	0	0	0	0	0			774.5	0	0	0	0	0
														775.5	0	0	0	0	0			775.5	0	0	0	0	0			775.5	0	0	0	0	0
														776.5	0	0	0	0	0			776.5	0	0	0	0	0			776.5	0	0	0	0	0
														777.5	0	0	0	0	0			777.5	0	0	0	0	0			777.5	0	0	0	0	0
														778.5	0	0	0	0	0			778.5	0	0	0	0	0			778.5	0	0	0	0	0
														779.5	0	0	0	0	0			779.5	0	0	0	0	0			779.5	0	0	0	0	0
														780.5	0	0	0	0	0			780.5	0	0	0	0	0			780.5	0	0	0	0	0
														781.5	0	0	0	0	0			781.5	0	0	0	0	0			781.5	0	0	0	0	0
														782.5	0	0	0	0	0			782.5	0	0	0	0	0			782.5	0	0	0	0	0
														783.5	0	0	0	0	0			783.5	0	0	0	0	0			783.5	0	0	0	0	0
														784.5	0	0	0	0	0			784.5	0	0	0	0	0			784.5	0	0	0	0	0
														785.5	0	0	0	0	0			785.5	0	0	0	0	0			785.5	0	0	0	0	0
														786.5	0	0	0	0	0			786.5	0	0	0	0	0			786.5	0	0	0	0	0
														787.5	0	0	0	0	0			787.5	0	0	0	0	0			787.5	0	0	0	0	0
														788.5	0	0	0	0	0			788.5	0	0	0	0	0			788.5	0	0	0	0	0
														789.5	0	0	0	0	0			789.5	0	0	0	0	0			789.5	0	0	0	0	0
														790.5	0	0	0	0	0			790.5	0	0	0	0	0			790.5	0	0	0	0	0
														791.5	0	0	0	0	0			791.5	0	0	0	0	0			791.5	0	0	0	0	0
														792.5	0	0	0	0	0			792.5	0	0	0	0	0			792.5	0	0	0	0	0
														793.5	0	0	0	0	0			793.5	0	0	0	0	0			793.5	0	0	0	0	0
														794.5	0	0	0	0	0			794.5	0	0	0	0	0			794.5	0	0	0	0	0
														795.5	0	0	0	0	0			795.5	0	0	0	0	0			795.5	0	0	0	0	0
														796.5	0	0	0	0	0			796.5	0	0	0	0	0			796.5	0	0	0	0	0
														797.5	0	0	0	0	0			797.5	0	0	0	0	0			797.5	0	0	0	0	0
														798.5	0	0	0	0	0			798.5	0	0	0	0	0			798.5	0	0	0	0	0
														799.5	0	0	0	0	0			799.5	0	0	0	0	0			799.5	0	0	0	0	0
														800.5	0	0	0	0	0			800.5	0	0	0	0	0			800.5	0	0	0	0	0
														801.5	0	0	0	0	0			801.5	0	0	0	0	0			801.5	0	0	0	0	0
														802.5	0	0	0	0	0			802.5	0	0	0	0	0			802.5	0	0	0	0	0
														803.5	0	0	0	0	0			803.5	0	0	0	0	0			803.5	0	0	0	0	0
														804.5	0	0	0	0	0			804.5	0	0	0	0	0			804.5	0	0	0	0	0
														805.5	0	0	0	0	0			805.5	0	0	0	0	0			805.5	0	0	0	0	0
														806.5	0	0	0	0	0			806.5	0	0	0	0	0			806.5	0	0	0	0	0
														807.5	0	0	0	0	0			807.5	0	0	0	0	0			807.5	0	0	0	0	0
														808.5	0	0	0	0	0			808.5	0	0	0	0	0			808.5	0	0	0	0	0
														809.5	0	0	0	0	0			809.5	0	0	0	0	0			809.5	0	0	0	0	0
														810.5	0	0	0	0	0			810.5	0	0	0	0	0			810.5	0	0	0	0	0
														811.5	0	0	0	0	0			811.5	0	0	0	0	0			811.5	0	0	0	0	0
														812.5	0	0	0	0	0			812.5	0	0	0	0	0			812.5	0	0	0	0	0
														813.5	0	0	0	0	0			813.5	0	0	0	0	0			813.5	0	0	0	0	0
														814.5	0	0	0	0	0			814.5	0	0	0	0	0			814.5	0	0	0	0	0
														815.5	0	0	0	0	0			815.5	0	0	0	0	0			815.5	0	0	0	0	0
														816.5	0	0	0	0	0			816.5	0	0	0	0	0			816.5	0	0	0	0	0
														817.5	0	0	0	0	0			817.5	0	0	0	0	0			817.5	0	0	0	0	0
														818.5	0	0	0	0	0			818.5	0	0	0	0	0			818.5	0	0	0	0	0
														819.5	0	0	0	0	0			819.5	0	0	0	0	0			819.5	0	0	0	0	0
														820.5	0	0	0	0	0			820.5	0	0	0	0	0			820.5	0	0	0	0	0
														821.5	0	0	0	0	0			821.5	0	0	0	0	0			821.5	0	0	0	0	0
														822.5	0	0	0	0	0			822.5	0	0	0	0	0			822.5	0	0	0	0	0
														823.5	0	0	0	0	0			823.5	0	0	0	0	0			823.5	0	0	0	0	0
														824.5	0	0	0	0	0			824.5	0	0	0	0	0			824.5	0	0	0	0	0
														825.5	0	0	0	0	0			825.5	0	0	0	0	0			825.5	0	0	0	0	0
														826.5	0	0	0	0	0			826.5	0	0	0	0	0			826.5	0	0	0	0	0
														827.5	0	0	0	0	0			827.5	0	0	0	0	0			827.5	0	0	0	0	0
														828.5	0	0	0	0	0			828.5	0	0	0	0	0			828.5	0	0	0	0	0
														829.5	0	0	0	0	0			829.5	0	0	0	0	0			829.5	0	0	0	0	0
														830.5	0	0	0	0	0			830.5	0	0	0	0	0			830.5	0	0	0	0	0
														831.5	0	0	0	0	0			831.5	0	0	0	0	0			831.5	0	0	0	0	0
														832.5	0	0	0	0	0			832.5	0	0	0	0	0			832.5	0	0	0	0	0
														833.5	0	0	0	0	0			833.5	0	0	0	0	0			833.5	0	0	0	0	0
														834.5	0	0	0	0	0			834.5	0	0	0	0	0			834.5	0	0	0	0	0
														835.5	0	0	0	0	0			835.5	0	0	0	0	0			835.5	0	0	0	0	0
														836.5	0	0	0	0	0			836.5	0	0	0	0	0			836.5	0	0	0	0	0
														837.5	0	0	0	0	0			837.5	0	0	0	0	0			837.5	0	0	0	0	0
														838.5	0	0	0	0	0			838.5	0	0	0	0	0			838.5	0	0	0	0	0
														839.5	0	0	0	0	0			839.5	0	0	0	0	0			839.5	0	0	0	0	0
														840.5	0	0	0	0	0			840.5	0	0	0	0	0			840.5	0	0	0	0	0
														841.5	0	0	0	0	0			841.5	0	0	0	0	0			841.5	0	0	0	0	0
														842.5	0	0	0	0	0			842.5	0	0	0	0	0			842.5	0	0	0	0	0
														843.5	0	0	0	0	0			843.5	0	0	0	0	0			843.5	0	0	0	0	0
														844.5	0	0	0	0	0			844.5	0	0	0	0	0			844.5	0	0	0	0	0
														845.5	0	0	0	0	0			845.5	0	0	0	0	0			845.5	0	0	0	0	0
														846.5	0	0	0	0	0			846.5	0	0	0	0	1			846.5	0	0	0	0	0
														847.5	0	0	0	0	0			847.5	0	0	0	0	2			847.5	0	0	0	0	0
														848.5	0	0	0	0	0			848.5	0	0	0	0	2			848.5	0	0	0	0	0
														849.5	0	0	0	0	0			849.5	0	0	0	0	3			849.5	0	0	0	0	0
														850.5	0	0	0	0	0			850.5	0	0	0	0	4			850.5	0	0	0	0	0
														851.5	0	0	0	0	0			851.5	0	0	0	0	5			851.5	0	0	0	0	0
														852.5	0	0	0	0	0			852.5	0	0	0	0	7			852.5	0	0	0	0	0
														853.5	0	0	0	0	0			853.5	0	0	0	0	9			853.5	0	0	0	0	0
														854.5	0	0	0	0	0			854.5	0	0	0	0	12			854.5	0	0	0	0	0
														855.5	0	0	0	0	0			855.5	0	0	0	0	15			855.5	0	0	0	0	0
														856.5	0	0	0	0	0			856.5	0	0	0	0	20			856.5	0	0	0	0	0
														857.5	0	0	0	0	0			857.5	0	0	0	0	25			857.5	0	0	0	0	0
														858.5	0	0	0	0	0			858.5	0	0	0	0	33			858.5	0	0	0	0	0
														859.5	0	0	0	0	0			859.5	0	0	0	0	42			859.5	0	0	0	0	0
														860.5	0	0	0	0	0			860.5	0	0	0	0	54			860.5	0	0	0	0	0
														861.5	0	0	0	0	0			861.5	0	0	0	0	69			861.5	0	0	0	0	0
														862.5	0	0	0	0	0			862.5	0	0	0	0	89			862.5	0	0	0	0	0
														863.5	0	0	0	0	0			863.5	0	0	0	0	113			863.5	0	0	0	0	0
														864.5	0	0	0	0	0			864.5	0	0	0	0	143			864.5	0	0	0	0	0
														865.5	0	0	0	0	0			865.5	0	0	0	0	180			865.5	0	0	0	0	0
														866.5	0	0	0	0	0			866.5	0	0	0	0	227			866.5	0	0	0	0	0
														867.5	0	0	0	0	0			867.5	0	0	0	0	285			867.5	0	0	0	0	0
														868.5	0	0	0	0	0			868.5	0	0	0	0	357			868.5	0	0	0	0	0
														869.5	0	0	0	0	0			869.5	0	0	0	0	445			869.5	0	0	0	0	0
														870.5	0	0	0	0	0			870.5	0	0	0	0	553			870.5	0	0	0	0	0
														871.5	0	0	0	0	0			871.5	0	0	0	0	685			871.5	0	0	0	0	0
														872.5	0	0	0	0	0			872.5	0	0	0	0	846			872.5	0	0	0	0	0
														873.5	0	0	0	0	0			873.5	0	0	0	0	1041			873.5	0	0	0	0	0
														874.5	0	0	0	0	0			874.5	0	0	0	0	1277			874.5	0	0	0	0	0
														875.5	0	0	0	0	0			875.5	0	0	0	0	1561			875.5	0	0	0	0	0
														876.5	0	0	0	0	0			876.5	0	0	0	0	1902			876.5	0	0	0	0	0
														877.5	0	0	0	0	0			877.5	0	0	0	0	2310			877.5	0	0	0	0	0
														878.5	0	0	0	0	0			878.5	0	0	0	0	2796			878.5	0	0	0	0	0
														879.5	0	0	0	0	0			879.5	0	0	0	0	3372			879.5	0	0	0	0	0
														880.5	0	0	0	0	0			880.5	0	0	0	0	4054			880.5	0	0	0	0	0
														881.5	0	0	0	0	0			881.5	0	0	0	0	4858			881.5	0	0	0	0	0
														882.5	0	0	0	0	0			882.5	0	0	0	0	5802			882.5	0	0	0	0	0
														883.5	0	0	0	0	0			883.5	0	0	0	0	6905			883.5	0	0	0	0	0
														884.5	0	0	0	0	0			884.5	0	0	0	0	8192			884.5	0	0	0	0	0
														885.5	0	0	0	0	0			885.5	0	0	0	0	9685			885.5	0	0	0	0	0
														886.5	0	0	0	0	0			886.5	0	0	0	0	11413			886.5	0	0	0	0	0
														887.5	0	0	0	0	0			887.5	0	0	0	0	13403			887.5	0	0	0	0	0
														888.5	0	0	0	0	0			888.5	0	0	0	0	15689			888.5	0	0	0	0	0
														889.5	0	0	0	0	0			889.5	0	0	0	0	18302			889.5	0	0	0	0	0
														890.5	0	0	0	0	0			890.5	0	0	0	0	21280			890.5	0	0	0	0	0
														891.5	0	0	0	0	0			891.5	0	0	0	0	24659			891.5	0	0	0	0	0
														892.5	0	0	0	0	0			892.5	0	0	0	0	28480			892.5	0	0	0	0	0
														893.5	0	0	0	0	0			893.5	0	0	0	0	32783			893.5	0	0	0	0	0
														894.5	0	0	0	0	0			894.5	0	0	0	0	37610			894.5	0	0	0	0	0
														895.5	0	0	0	0	0			895.5	0	0	0	0	43004			895.5	0	0	0	0	0
														896.5	0	0	0	0	0			896.5	0	0	0	0	49008			896.5	0	0	0	0	0
														897.5	0	0	0	0	0			897.5	0	0	0	0	55665			897.5	0	0	0	0	0
														898.5	0	0	0	0	0			898.5	0	0	0	0	63016			898.5	0	0	0	0	0
														899.5	0	0	0	0	0			899.5	0	0	0	0	71100			899.5	0	0	0	0	0
														900.5	0	0	0	0	0			900.5	0	0	0	0	79956			900.5	0	0	0	0	0
														901.5	0	0	0	0	0			901.5	0	0	0	0	89616			901.5	0	0	0	0	0
														902.5	0	0	0	0	0			902.5	0	0	0	0	100111			902.5	0	0	0	0	0
														903.5	0	0	0	0	0			903.5	0	0	0	0	111465			903.5	0	0	0	0	0
														904.5	0	0	0	0	0			904.5	0	0	0	0	123697			904.5	0	0	0	0	0
														905.5	0	0	0	0	0			905.5	0	0	0	0	136818			905.5	0	0	0	0	0
														906.5	0	0	0	0	0			906.5	0	0	0	0	150831			906.5	0	0	0	0	0
														907.5	0	0	0	0	0			907.5	0	0	0	0	165732			907.5	0	0	0	0	0
														908.5	0	0	0	0	0			908.5	0	0	0	0	181507			908.5	0	0	0	0	0
														909.5	0	0	0	0	0			909.5	0	0	0	0	198130			909.5	0	0	0	0	0
														910.5	0	0	0	0	0			910.5	0	0	0	0	215567			910.5	0	0	0	0	0
														911.5	0	0	0	0	0			911.5	0	0	0	0	233769			911.5	0	0	0	0	0
														912.5	0	0	0	0	0			912.5	0	0	0	0	252680			912.5	0	0	0	0	0
														913.5	0	0	0	0	0			913.5	0	0	0	0	272228			913.5	0	0	0	0	0
														914.5	0	0	0	0	0			914.5	0	0	0	0	292332			914.5	0	0	0	0	0
														915.5	0	0	0	0	0			915.5	0	0	0	0	312899			915.5	0	0	0	0	0
														916.5	0	0	0	0	0			916.5	0	0	0	0	333823			916.5	0	0	0	0	0
														917.5	0	0	0	0	0			917.5	0	0	0	0	354990			917.5	0	0	0	0	0
														918.5	0	0	0	0	0			918.5	0	0	0	0	376276			918.5	0	0	0	0	0
														919.5	0	0	0	0	0			919.5	0	0	0	0	397547			919.5	0	0	0	0	0
														920.5	0	0	0	0	0			920.5	0	0	0	0	418664			920.5	0	0	0	0	0
														921.5	0	0	0	0	0			921.5	0	0	0	0	439480			921.5	0	0	0	0	0
														922.5	0	0	0	0	0			922.5	0	0	0	0	459845			922.5	0	0	0	0	0
														923.5	0	0	0	0	0			923.5	0	0	0	0	479607			923.5	0	0	0	0	0
														924.5	0	0	0	0	0			924.5	0	0	0	0	498612			924.5	0	0	0	0	0
														925.5	0	0	0	0	0			925.5	0	0	0	0	516709			925.5	0	0	0	0	0
														926.5	0	0	0	0	0			926.5	0	0	0	0	533750			926.5	0	0	0	0	0
														927.5	0	0	0	0	0			927.5	0	0	0	0	549592			927.5	0	0	0	0	0
														928.5	0	0	0	0	0			928.5	0	0	0	0	564101			928.5	0	0	0	0	0
														929.5	0	0	0	0	0			929.5	0	0	0	0	577149			929.5	0	0	0	0	0
														930.5	0	0	0	0	0			930.5	0	0	0	0	588624			930.5	0	0	0	0	0
														931.5	0	0	0	0	0			931.5	0	0	0	0	598424			931.5	0	0	0	0	0
														932.5	0	0	0	0	0			932.5	0	0	0	0	606460			932.5	0	0	0	0	0
														933.5	0	0	0	0	0			933.5	0	0	0	0	612663			933.5	0	0	0	0	0
														934.5	0	0	0	0	0			934.5	0	0	0	0	616978			934.5	0	0	0	0	0
														935.5	0	0	0	0	0			935.5	0	0	0	0	619366			935.5	0	0	0	0	0
														936.5	0	0	0	0	0			936.5	0	0	0	0	619811			936.5	0	0	0	0	0
														937.5	0	0	0	0	0			937.5	0	0	0	0	618310			937.5	0	0	0	0	0
														938.5	0	0	0	0	0			938.5	0	0	0	0	614882			938.5	0	0	0	0	0
														939.5	0	0	0	0	0			939.5	0	0	0	0	609562			939.5	0	0	0	0	0
														940.5	0	0	0	0	0			940.5	0	0	0	0	602404			940.5	0	0	0	0	0
														941.5	0	0	0	0	0			941.5	0	0	0	0	593477			941.5	0	0	0	0	0
														942.5	0	0	0	0	0			942.5	0	0	0	0	582866			942.5	0	0	0	0	0
														943.5	0	0	0	0	0			943.5	0	0	0	0	570669			943.5	0	0	0	0	0
														944.5	0	0	0	0	0			944.5	0	0	0	0	556998			944.5	0	0	0	0	0
														945.5	0	0	0	0	0			945.5	0	0	0	0	541975			945.5	0	0	0	0	0
														946.5	0	0	0	0	0			946.5	0	0	0	0	525732			946.5	0	0	0	0	0
														947.5	0	0	0	0	0			947.5	0	0	0	0	508406			947.5	0	0	0	0	0
														948.5	0	0	0	0	0			948.5	0	0	0	0	490142			948.5	0	0	0	0	0
														949.5	0	0	0	0	0			949.5	0	0	0	0	471085			949.5	0	0	0	0	0
														950.5	0	0	0	0	0			950.5	0	0	0	0	451384			950.5	0	0	0	0	0
														951.5	0	0	0	0	0			951.5	0	0	0	0	431187			951.5	0	0	0	0	0
														952.5	0	0	0	0	0			952.5	0	0	0	0	410638			952.5	0	0	0	0	0
														953.5	0	0	0	0	0			953.5	0	0	0	0	389880			953.5	0	0	0	0	0
														954.5	0	0	0	0	0			954.5	0	0	0	0	369047			954.5	0	0	0	0	0
														955.5	0	0	0	0	0			955.5	0	0	0	0	348270			955.5	0	0	0	0	0
														956.5	0	0	0	0	0			956.5	0	0	0	0	327669			956.5	0	0	0	0	0
														957.5	0	0	0	0	0			957.5	0	0	0	0	307356			957.5	0	0	0	0	0
														958.5	0	0	0	0	0			958.5	0	0	0	0	287435			958.5	0	0	0	0	0
														959.5	0	0	0	0	0			959.5	0	0	0	0	267997			959.5	0	0	0	0	0
														960.5	0	0	0	0	0			960.5	0	0	0	0	249125			960.5	0	0	0	0	0
														961.5	0	0	0	0	0			961.5	0	0	0	0	230888			961.5	0	0	0	0	0
														962.5	0	0	0	0	0			962.5	0	0	0	0	213347			962.5	0	0	0	0	0
														963.5	0	0	0	0	0			963.5	0	0	0	0	196552			963.5	0	0	0	0	0
														964.5	0	0	0	0	0			964.5	0	0	0	0	180540			964.5	0	0	0	0	0
														965.5	0	0	0	0	0			965.5	0	0	0	0	165340			965.5	0	0	0	0	0
														966.5	0	0	0	0	0			966.5	0	0	0	0	150972			966.5	0	0	0	0	0
														967.5	0	0	0	0	0			967.5	0	0	0	0	137444			967.5	0	0	0	0	0
														968.5	0	0	0	0	0			968.5	0	0	0	0	124760			968.5	0	0	0	0	0
														969.5	0	0	0	0	0			969.5	0	0	0	0	112912			969.5	0	0	0	0	0
														970.5	0	0	0	0	0			970.5	0	0	0	0	101890			970.5	0	0	0	0	0
														971.5	0	0	0	0	0			971.5	0	0	0	0	91674			971.5	0	0	0	0	0
														972.5	0	0	0	0	0			972.5	0	0	0	0	82241			972.5	0	0	0	0	0
														973.5	0	0	0	0	0			973.5	0	0	0	0	73563			973.5	0	0	0	0	0
														974.5	0	0	0	0	0			974.5	0	0	0	0	65609			974.5	0	0	0	0	0
														975.5	0	0	0	0	0			975.5	0	0	0	0	58345			975.5	0	0	0	0	0
														976.5	0	0	0	0	0			976.5	0	0	0	0	51734			976.5	0	0	0	0	0
														977.5	0	0	0	0	0			977.5	0	0	0	0	45740			977.5	0	0	0	0	0
														978.5	0	0	0	0	0			978.5	0	0	0	0	40324			978.5	0	0	0	0	0
														979.5	0	0	0	0	0			979.5	0	0	0	0	35446			979.5	0	0	0	0	0
														980.5	0	0	0	0	0			980.5	0	0	0	0	31069			980.5	0	0	0	0	0
														981.5	0	0	0	0	0			981.5	0	0	0	0	27154			981.5	0	0	0	0	0
														982.5	0	0	0	0	0			982.5	0	0	0	0	23664			982.5	0	0	0	0	0
														983.5	0	0	0	0	0			983.5	0	0	0	0	20564			983.5	0	0	0	0	0
														984.5	0	0	0	0	0			984.5	0	0	0	0	17819			984.5	0	0	0	0	0
														985.5	0	0	0	0	0			985.5	0	0	0	0	15396			985.5	0	0	0	0	0
														986.5	0	0	0	0	0			986.5	0	0	0	0	13265			986.5	0	0	0	0	0
														987.5	0	0	0	0	0			987.5	0	0	0	0	11397			987.5	0	0	0	0	0
														988.5	0	0	0	0	0			988.5	0	0	0	0	9764			988.5	0	0	0	0	0
														989.5	0	0	0	0	0			989.5	0	0	0	0	8341			989.5	0	0	0	0	0
														990.5	0	0	0	0	0			990.5	0	0	0	0	7106			990.5	0	0	0	0	0
														991.5	0	0	0	0	0			991.5	0	0	0	0	6036			991.5	0	0	0	0	0
														992.5	0	0	0	0	0			992.5	0	0	0	0	5113			992.5	0	0	0	0	0
														993.5	0	0	0	0	0			993.5	0	0	0	0	4319			993.5	0	0	0	0	0
														994.5	0	0	0	0	0			994.5	0	0	0	0	3639			994.5	0	0	0	0	0
														995.5	0	0	0	0	0			995.5	0	0	0	0	3056			995.5	0	0	0	0	0
														996.5	0	0	0	0	0			996.5	0	0	0	0	2560			996.5	0	0	0	0	0
														997.5	0	0	0	0	0			997.5	0	0	0	0	2139			997.5	0	0	0	0	0
														998.5	0	0	0	0	0			998.5	0	0	0	0	1782			998.5	0	0	0	0	0
														999.5	0	0	0	0	0			999.5	0	0	0	0	1480			999.5	0	0	0	0	0

## Sheet: FTIR
Wavenumber (cm-1)	Transmittance (%)	Transmittance (%)				Wavenumber (cm-1)	Transmittance (%)	Transmittance (%)
	Silicone Pacifier	Silicone Pacifier after breakdown					Latex Pacifier	Latex Pacifier after breakdown
650	84.546	101.548				550	118.663	98.9922
651	84.0735	101.549				551	117.553	98.929
652	83.4453	101.575				552	116.488	98.857
653	82.6478	101.583				553	115.65	98.8055
654	81.6635	101.546				554	115.017	98.7845
655	80.3565	101.46				555	114.424	98.7865
656	78.6517	101.352				556	113.77	98.8169
657	76.6988	101.286				557	112.977	98.8788
658	74.792	101.302				558	111.96	98.9605
659	73.2364	101.375				559	110.737	99.0286
660	72.3037	101.448				560	109.498	99.0545
661	72.0513	101.486				561	108.389	99.0405
662	72.2881	101.481				562	107.385	99.014
663	72.7478	101.43				563	106.507	98.9975
664	73.2289	101.359				564	105.899	98.9898
665	73.6023	101.316				565	105.581	98.9796
666	73.7527	101.32				566	105.364	98.9658
667	73.5743	101.32				567	105.099	98.9555
668	73.2983	101.239				568	104.814	98.948
669	73.4463	101.141				569	104.529	98.9326
670	73.8733	101.156				570	104.18	98.906
671	74.1932	101.246				571	103.791	98.885
672	74.2946	101.34				572	103.492	98.8926
673	74.2191	101.412				573	103.364	98.9311
674	74.0408	101.447				574	103.402	98.9812
675	73.8072	101.426				575	103.613	99.02
676	73.5311	101.361				576	103.956	99.0354
677	73.2128	101.298				577	104.236	99.0249
678	72.8477	101.282				578	104.316	98.9881
679	72.4427	101.308				579	104.289	98.9309
680	72.0458	101.34				580	104.309	98.8768
681	71.6598	101.359				581	104.383	98.851
682	71.2652	101.365				582	104.424	98.8565
683	70.9014	101.354				583	104.409	98.8789
684	70.6283	101.325				584	104.376	98.9019
685	70.4552	101.294				585	104.332	98.9159
686	70.3678	101.271				586	104.293	98.9176
687	70.3775	101.242				587	104.345	98.9106
688	70.4851	101.202				588	104.544	98.9067
689	70.6286	101.181				589	104.805	98.9153
690	70.7366	101.197				590	104.961	98.9319
691	70.7999	101.211				591	104.922	98.9426
692	70.8363	101.181				592	104.726	98.9377
693	70.8361	101.12				593	104.483	98.9179
694	70.7806	101.08				594	104.303	98.8874
695	70.6831	101.082				595	104.264	98.852
696	70.5743	101.102				596	104.377	98.8217
697	70.4562	101.118				597	104.541	98.8038
698	70.3228	101.134				598	104.621	98.7934
699	70.2009	101.153				599	104.577	98.7804
700	70.126	101.164				600	104.489	98.7634
701	70.1094	101.162				601	104.451	98.7513
702	70.1542	101.149				602	104.477	98.7504
703	70.2867	101.131				603	104.534	98.7584
704	70.544	101.116				604	104.606	98.7704
705	70.9378	101.12				605	104.701	98.786
706	71.4748	101.148				606	104.812	98.8043
707	72.1803	101.184				607	104.91	98.8201
708	73.0637	101.207				608	104.987	98.8295
709	74.0805	101.225				609	105.077	98.8341
710	75.1552	101.249				610	105.205	98.8337
711	76.2234	101.271				611	105.349	98.8263
712	77.2325	101.27				612	105.458	98.8184
713	78.1209	101.247				613	105.517	98.8221
714	78.8386	101.222				614	105.552	98.835
715	79.3795	101.204				615	105.569	98.8339
716	79.765	101.185				616	105.533	98.8027
717	80.0096	101.16				617	105.406	98.7504
718	80.1228	101.141				618	105.197	98.692
719	80.13	101.134				619	104.97	98.6349
720	80.0635	101.141				620	104.812	98.591
721	79.939	101.158				621	104.772	98.5764
722	79.7606	101.173				622	104.819	98.5905
723	79.5382	101.173				623	104.887	98.6139
724	79.283	101.158				624	104.932	98.6327
725	78.9969	101.146				625	104.96	98.6514
726	78.6801	101.152				626	104.993	98.6731
727	78.3432	101.166				627	105.042	98.6831
728	77.9957	101.167				628	105.109	98.6692
729	77.6299	101.152				629	105.181	98.6413
730	77.2322	101.132				630	105.233	98.6181
731	76.8027	101.111				631	105.244	98.6046
732	76.3514	101.079				632	105.223	98.5927
733	75.8761	101.043				633	105.207	98.5762
734	75.3655	101.013				634	105.207	98.5577
735	74.8226	100.993				635	105.198	98.5436
736	74.2585	100.976				636	105.157	98.5399
737	73.6726	100.961				637	105.095	98.5503
738	73.0616	100.952				638	105.046	98.5743
739	72.4413	100.943				639	105.031	98.6063
740	71.8346	100.925				640	105.059	98.6366
741	71.2407	100.9				641	105.116	98.6573
742	70.642	100.877				642	105.169	98.6661
743	70.0332	100.856				643	105.184	98.6652
744	69.4177	100.833				644	105.162	98.6585
745	68.7803	100.811				645	105.141	98.6487
746	68.0921	100.799				646	105.149	98.6353
747	67.3372	100.794				647	105.178	98.6181
748	66.5122	100.789				648	105.202	98.6025
749	65.6058	100.784				649	105.2	98.5955
750	64.6106	100.772				650	105.168	98.5962
751	63.5494	100.745				651	105.114	98.5962
752	62.463	100.698				652	105.058	98.5897
753	61.3753	100.648				653	105.023	98.5796
754	60.3002	100.612				654	105.012	98.5736
755	59.2748	100.588				655	105.014	98.5771
756	58.3444	100.562				656	105.015	98.5897
757	57.5151	100.533				657	105.011	98.6063
758	56.7531	100.512				658	104.999	98.6197
759	56.0251	100.499				659	104.978	98.6265
760	55.3014	100.488				660	104.957	98.6294
761	54.5286	100.475				661	104.944	98.6334
762	53.6488	100.463				662	104.938	98.6402
763	52.6446	100.447				663	104.934	98.6478
764	51.5276	100.421				664	104.935	98.6595
765	50.2903	100.387				665	104.952	98.6813
766	48.9116	100.355				666	104.989	98.7151
767	47.4038	100.327				667	105.024	98.7396
768	45.8031	100.301				668	105.014	98.7392
769	44.1173	100.275				669	104.96	98.7287
770	42.3314	100.25				670	104.901	98.7139
771	40.4639	100.22				671	104.854	98.6997
772	38.5634	100.179				672	104.823	98.6977
773	36.6496	100.125				673	104.806	98.7043
774	34.7173	100.06				674	104.8	98.7095
775	32.798	99.9855				675	104.804	98.7054
776	30.9549	99.9018				676	104.81	98.6901
777	29.2168	99.8144				677	104.809	98.6693
778	27.5815	99.7247				678	104.798	98.6515
779	26.0818	99.6279				679	104.781	98.642
780	24.7757	99.5233				680	104.764	98.6397
781	23.6702	99.4182				681	104.751	98.6403
782	22.732	99.3139				682	104.743	98.6389
783	21.9676	99.1987				683	104.735	98.6331
784	21.4161	99.0632				684	104.722	98.6255
785	21.0667	98.9125				685	104.706	98.6225
786	20.867	98.7545				686	104.691	98.6276
787	20.8069	98.5885				687	104.685	98.6369
788	20.9145	98.4129				688	104.689	98.6444
789	21.1787	98.2347				689	104.694	98.6487
790	21.5571	98.0594				690	104.689	98.6514
791	22.0495	97.8839				691	104.66	98.6516
792	22.6834	97.7073				692	104.615	98.6462
793	23.4405	97.5395				693	104.569	98.636
794	24.2764	97.3877				694	104.537	98.6261
795	25.1998	97.246				695	104.514	98.6214
796	26.2519	97.1099				696	104.484	98.622
797	27.4259	96.9913				697	104.441	98.6243
798	28.6822	96.9061				698	104.391	98.6242
799	30.0267	96.8557				699	104.351	98.621
800	31.4923	96.8334				700	104.333	98.6188
801	33.0598	96.8382				701	104.34	98.6218
802	34.6708	96.8739				702	104.361	98.6286
803	36.3036	96.939				703	104.379	98.6338
804	37.9683	97.0316				704	104.391	98.6345
805	39.6422	97.1569				705	104.405	98.6346
806	41.2766	97.3182				706	104.428	98.6385
807	42.8526	97.5046				707	104.453	98.646
808	44.3724	97.6982				708	104.469	98.6549
809	45.811	97.8891				709	104.475	98.6647
810	47.1333	98.072				710	104.47	98.6751
811	48.3455	98.2359				711	104.455	98.6839
812	49.4796	98.3729				712	104.424	98.6897
813	50.5438	98.4928				713	104.378	98.6953
814	51.5355	98.6137				714	104.316	98.7032
815	52.4903	98.7393				715	104.235	98.7118
816	53.4712	98.8588				716	104.126	98.7184
817	54.5203	98.9675				717	103.989	98.7243
818	55.6624	99.073				718	103.834	98.7312
819	56.9415	99.1824				719	103.68	98.7364
820	58.4034	99.2992				720	103.543	98.7352
821	60.0486	99.4312				721	103.432	98.7286
822	61.8351	99.5869				722	103.346	98.7236
823	63.7159	99.7599				723	103.271	98.7247
824	65.6368	99.9306				724	103.195	98.7295
825	67.5178	100.087				725	103.107	98.734
826	69.2805	100.232				726	102.999	98.7365
827	70.8857	100.364				727	102.865	98.7369
828	72.3221	100.476				728	102.708	98.7352
829	73.5765	100.561				729	102.537	98.733
830	74.6379	100.62				730	102.363	98.734
831	75.5164	100.659				731	102.19	98.7398
832	76.2358	100.683				732	102.02	98.7472
833	76.8146	100.7				733	101.856	98.7514
834	77.2643	100.712				734	101.698	98.7528
835	77.6009	100.71				735	101.545	98.756
836	77.8424	100.692				736	101.402	98.7631
837	77.9984	100.668				737	101.279	98.7712
838	78.0735	100.651				738	101.185	98.7768
839	78.0803	100.64				739	101.129	98.7808
840	78.0388	100.622				740	101.112	98.7866
841	77.9672	100.595				741	101.131	98.7935
842	77.8821	100.569				742	101.173	98.7952
843	77.8041	100.55				743	101.225	98.7874
844	77.7511	100.537				744	101.279	98.7751
845	77.7245	100.527				745	101.334	98.7701
846	77.7137	100.518				746	101.391	98.7792
847	77.7111	100.51				747	101.451	98.7981
848	77.7125	100.5				748	101.516	98.8167
849	77.7049	100.487				749	101.586	98.828
850	77.6688	100.472				750	101.649	98.8309
851	77.5908	100.455				751	101.692	98.8284
852	77.4635	100.436				752	101.714	98.8256
853	77.2746	100.421				753	101.726	98.8279
854	77.0105	100.413				754	101.736	98.8357
855	76.6706	100.41				755	101.736	98.8441
856	76.2671	100.404				756	101.718	98.8483
857	75.8131	100.394				757	101.676	98.8491
858	75.3246	100.38				758	101.612	98.8498
859	74.8342	100.359				759	101.526	98.8511
860	74.388	100.334				760	101.423	98.8522
861	74.0241	100.316				761	101.313	98.8544
862	73.763	100.309				762	101.209	98.859
863	73.6179	100.308				763	101.125	98.8633
864	73.5936	100.303				764	101.08	98.8631
865	73.6785	100.292				765	101.098	98.8588
866	73.8537	100.282				766	101.187	98.8554
867	74.1114	100.28				767	101.334	98.8559
868	74.4506	100.289				768	101.518	98.8594
869	74.8616	100.312				769	101.717	98.8627
870	75.3294	100.349				770	101.913	98.8636
871	75.8475	100.389				771	102.093	98.8617
872	76.4122	100.421				772	102.246	98.8603
873	77.0097	100.443				773	102.373	98.8635
874	77.6277	100.459				774	102.482	98.8686
875	78.2718	100.476				775	102.574	98.8651
876	78.9558	100.492				776	102.646	98.8456
877	79.6786	100.512				777	102.694	98.818
878	80.4246	100.539				778	102.706	98.7992
879	81.1809	100.57				779	102.672	98.7967
880	81.9418	100.595				780	102.588	98.8015
881	82.6992	100.612				781	102.465	98.7984
882	83.44	100.624				782	102.314	98.7805
883	84.1517	100.633				783	102.141	98.7527
884	84.8229	100.637				784	101.947	98.7254
885	85.4434	100.638				785	101.737	98.7066
886	86.0073	100.638				786	101.513	98.6952
887	86.5164	100.641				787	101.27	98.6798
888	86.9753	100.644				788	101	98.6495
889	87.3868	100.646				789	100.703	98.6048
890	87.7526	100.648				790	100.38	98.5576
891	88.0773	100.649				791	100.032	98.5187
892	88.3684	100.649				792	99.6626	98.4885
893	88.6328	100.648				793	99.2812	98.4605
894	88.8742	100.651				794	98.8964	98.4291
895	89.0931	100.654				795	98.5175	98.3937
896	89.2896	100.654				796	98.1581	98.3563
897	89.4647	100.655				797	97.8315	98.3207
898	89.6197	100.66				798	97.5398	98.2916
899	89.755	100.67				799	97.2744	98.2724
900	89.8705	100.678				800	97.0279	98.263
901	89.9672	100.682				801	96.7991	98.2588
902	90.0441	100.682				802	96.5858	98.2541
903	90.0999	100.683				803	96.3814	98.2464
904	90.1347	100.685				804	96.1794	98.2377
905	90.1511	100.692				805	95.9781	98.2314
906	90.1532	100.703				806	95.7764	98.23
907	90.1452	100.715				807	95.5728	98.2349
908	90.1339	100.719				808	95.3678	98.2467
909	90.1272	100.715				809	95.1621	98.2649
910	90.1302	100.71				810	94.9517	98.2867
911	90.1448	100.708				811	94.7283	98.3083
912	90.1753	100.71				812	94.4846	98.3267
913	90.2281	100.715				813	94.2142	98.3394
914	90.3041	100.721				814	93.9091	98.3429
915	90.3941	100.726				815	93.5628	98.3363
916	90.4864	100.729				816	93.1768	98.3247
917	90.5753	100.733				817	92.7582	98.3166
918	90.6585	100.741				818	92.313	98.3154
919	90.73	100.748				819	91.847	98.3184
920	90.7809	100.748				820	91.3682	98.3248
921	90.8065	100.743				821	90.8847	98.3397
922	90.8088	100.739				822	90.4002	98.3673
923	90.7928	100.74				823	89.9206	98.404
924	90.7638	100.74				824	89.4564	98.4423
925	90.7254	100.739				825	89.0115	98.4796
926	90.6774	100.742				826	88.5756	98.5175
927	90.6165	100.747				827	88.1345	98.5552
928	90.5414	100.749				828	87.6842	98.5887
929	90.455	100.745				829	87.226	98.6166
930	90.3596	100.737				830	86.7581	98.6418
931	90.2548	100.731				831	86.2807	98.667
932	90.1407	100.726				832	85.8001	98.6932
933	90.0203	100.724				833	85.3164	98.7201
934	89.8933	100.725				834	84.8137	98.7457
935	89.7532	100.731				835	84.2708	98.7665
936	89.5947	100.736				836	83.6783	98.7805
937	89.4209	100.738				837	83.0393	98.7903
938	89.2388	100.734				838	82.363	98.7999
939	89.0504	100.725				839	81.6748	98.8094
940	88.8531	100.716				840	81.0351	98.8162
941	88.6436	100.709				841	80.546	98.82
942	88.4196	100.708				842	80.3415	98.823
943	88.1788	100.711				843	80.5607	98.8263
944	87.9197	100.711				844	81.301	98.8282
945	87.6421	100.708				845	82.569	98.8275
946	87.3447	100.701				846	84.2689	98.8252
947	87.0253	100.693				847	86.2326	98.8222
948	86.684	100.687				848	88.2631	98.8174
949	86.3223	100.682				849	90.182	98.8093
950	85.9397	100.678				850	91.8734	98.7982
951	85.5349	100.671				851	93.2987	98.7876
952	85.1086	100.662				852	94.4738	98.7818
953	84.6631	100.656				853	95.4371	98.7814
954	84.1972	100.653				854	96.2299	98.7818
955	83.7079	100.651				855	96.89	98.7771
956	83.1944	100.643				856	97.4485	98.7659
957	82.6575	100.632				857	97.927	98.7507
958	82.0959	100.623				858	98.3366	98.7324
959	81.5081	100.615				859	98.6832	98.7091
960	80.8955	100.606				860	98.9765	98.6823
961	80.2591	100.598				861	99.2331	98.66
962	79.5954	100.592				862	99.469	98.6485
963	78.9009	100.587				863	99.6911	98.6447
964	78.1762	100.579				864	99.8972	98.6402
965	77.4227	100.568				865	100.083	98.6315
966	76.6396	100.557				866	100.246	98.6239
967	75.8283	100.548				867	100.388	98.6251
968	74.9917	100.54				868	100.512	98.6372
969	74.1262	100.53				869	100.621	98.6564
970	73.2207	100.517				870	100.72	98.6759
971	72.2696	100.502				871	100.816	98.6909
972	71.2767	100.483				872	100.921	98.7008
973	70.2431	100.464				873	101.054	98.7079
974	69.1627	100.448				874	101.229	98.7147
975	68.0342	100.437				875	101.447	98.7226
976	66.8636	100.43				876	101.693	98.7337
977	65.6504	100.423				877	101.945	98.7502
978	64.3854	100.411				878	102.179	98.7717
979	63.0673	100.391				879	102.381	98.7938
980	61.7058	100.366				880	102.548	98.8132
981	60.302	100.34				881	102.682	98.8306
982	58.8457	100.314				882	102.781	98.8479
983	57.3384	100.286				883	102.837	98.8645
984	55.7964	100.255				884	102.853	98.8788
985	54.2254	100.224				885	102.844	98.8915
986	52.6157	100.196				886	102.825	98.9042
987	50.9693	100.168				887	102.807	98.9165
988	49.3046	100.135				888	102.796	98.9264
989	47.6269	100.095				889	102.802	98.933
990	45.9249	100.052				890	102.841	98.9365
991	44.2041	100.008				891	102.923	98.937
992	42.4909	99.9665				892	103.053	98.9353
993	40.7962	99.9249				893	103.233	98.9335
994	39.1113	99.878				894	103.457	98.9332
995	37.4479	99.8201				895	103.709	98.9349
996	35.8432	99.7504				896	103.97	98.9395
997	34.3148	99.6734				897	104.221	98.9483
998	32.854	99.5933				898	104.449	98.9592
999	31.47	99.5102				899	104.644	98.9655
1000	30.1967	99.4239				900	104.804	98.9629
1001	29.0488	99.3359				901	104.93	98.9558
1002	28.0156	99.2455				902	105.027	98.9523
1003	27.1066	99.1471				903	105.098	98.9552
1004	26.3516	99.0354				904	105.146	98.9594
1005	25.752	98.9122				905	105.179	98.9585
1006	25.2816	98.783				906	105.201	98.9515
1007	24.9417	98.6493				907	105.212	98.9419
1008	24.7597	98.5081				908	105.209	98.935
1009	24.7327	98.3562				909	105.194	98.9342
1010	24.8258	98.1937				910	105.169	98.9387
1011	25.0282	98.0232				911	105.131	98.9442
1012	25.355	97.85				912	105.079	98.9466
1013	25.7922	97.6808				913	105.014	98.9466
1014	26.2979	97.5223				914	104.939	98.9472
1015	26.8573	97.3783				915	104.85	98.949
1016	27.4811	97.2504				916	104.749	98.9496
1017	28.1523	97.1383				917	104.642	98.9471
1018	28.8298	97.0399				918	104.54	98.9415
1019	29.5036	96.9535				919	104.443	98.9335
1020	30.1917	96.8805				920	104.342	98.9234
1021	30.8837	96.8242				921	104.238	98.913
1022	31.543	96.7861				922	104.137	98.906
1023	32.1633	96.7641				923	104.045	98.9043
1024	32.7686	96.7541				924	103.967	98.9061
1025	33.3585	96.7531				925	103.901	98.907
1026	33.9079	96.7597				926	103.847	98.904
1027	34.4175	96.7727				927	103.802	98.8974
1028	34.9132	96.7905				928	103.768	98.8899
1029	35.3939	96.8113				929	103.749	98.8847
1030	35.8331	96.8334				930	103.749	98.8836
1031	36.232	96.856				931	103.761	98.8861
1032	36.6194	96.8787				932	103.783	98.8896
1033	36.9977	96.9017				933	103.812	98.8916
1034	37.3411	96.9266				934	103.853	98.8911
1035	37.6489	96.9558				935	103.908	98.889
1036	37.9486	96.9908				936	103.975	98.8868
1037	38.2434	97.0285				937	104.05	98.8853
1038	38.5083	97.0624				938	104.122	98.8844
1039	38.7407	97.0868				939	104.185	98.8836
1040	38.9646	97.1016				940	104.235	98.8826
1041	39.1821	97.1118				941	104.279	98.8815
1042	39.3702	97.1234				942	104.322	98.8796
1043	39.5298	97.1399				943	104.36	98.8759
1044	39.687	97.161				944	104.393	98.8704
1045	39.8436	97.1839				945	104.419	98.864
1046	39.9753	97.205				946	104.439	98.8585
1047	40.083	97.2226				947	104.45	98.8543
1048	40.1957	97.2375				948	104.449	98.8513
1049	40.3158	97.2519				949	104.44	98.8493
1050	40.4142	97.2661				950	104.428	98.8482
1051	40.486	97.2776				951	104.415	98.8468
1052	40.5565	97.2835				952	104.396	98.8429
1053	40.6281	97.2824				953	104.366	98.8362
1054	40.6757	97.2763				954	104.32	98.8298
1055	40.6993	97.2683				955	104.258	98.8278
1056	40.7259	97.2602				956	104.188	98.8311
1057	40.7573	97.2506				957	104.117	98.8358
1058	40.7705	97.2372				958	104.043	98.8369
1059	40.77	97.2211				959	103.956	98.8333
1060	40.7865	97.2063				960	103.85	98.8283
1061	40.8207	97.1943				961	103.733	98.8256
1062	40.8418	97.181				962	103.619	98.8263
1063	40.8458	97.1612				963	103.511	98.8298
1064	40.8608	97.1349				964	103.409	98.8353
1065	40.8916	97.1083				965	103.314	98.8405
1066	40.9137	97.0867				966	103.225	98.841
1067	40.9283	97.069				967	103.137	98.835
1068	40.9647	97.0488				968	103.046	98.8261
1069	41.0248	97.0203				969	102.952	98.8213
1070	41.0803	96.9826				970	102.857	98.8237
1071	41.1299	96.9391				971	102.766	98.8296
1072	41.2033	96.893				972	102.677	98.8328
1073	41.3052	96.8453				973	102.592	98.8299
1074	41.4102	96.7959				974	102.512	98.8222
1075	41.5184	96.7477				975	102.433	98.8137
1076	41.6584	96.7039				976	102.349	98.8081
1077	41.8325	96.6638				977	102.26	98.806
1078	42.0138	96.6226				978	102.168	98.8041
1079	42.2037	96.5763				979	102.079	98.7988
1080	42.4337	96.5239				980	102	98.7899
1081	42.7081	96.4668				981	101.941	98.7806
1082	43.0007	96.4085				982	101.9	98.7726
1083	43.3122	96.3554				983	101.867	98.7647
1084	43.6734	96.3121				984	101.835	98.7566
1085	44.0898	96.2764				985	101.8	98.751
1086	44.5369	96.2421				986	101.764	98.751
1087	45.0144	96.2074				987	101.728	98.7555
1088	45.5486	96.1758				988	101.687	98.7595
1089	46.1411	96.1489				989	101.64	98.7584
1090	46.7662	96.1248				990	101.586	98.7511
1091	47.4244	96.1044				991	101.522	98.7397
1092	48.1426	96.0944				992	101.447	98.7279
1093	48.9229	96.0996				993	101.358	98.718
1094	49.7384	96.1183				994	101.257	98.7099
1095	50.583	96.1463				995	101.142	98.7018
1096	51.4756	96.182				996	101.016	98.6919
1097	52.4154	96.2278				997	100.881	98.6798
1098	53.378	96.2874				998	100.739	98.6651
1099	54.3573	96.365				999	100.585	98.6468
1100	55.367	96.4606				1000	100.415	98.6245
1101	56.4037	96.5679				1001	100.231	98.6001
1102	57.4429	96.6809				1002	100.039	98.5763
1103	58.4811	96.7985				1003	99.8403	98.5556
1104	59.5292	96.9246				1004	99.6374	98.5378
1105	60.5794	97.0593				1005	99.4297	98.5195
1106	61.6084	97.1981				1006	99.2161	98.4957
1107	62.6091	97.3398				1007	98.9964	98.4646
1108	63.5937	97.4872				1008	98.7739	98.43
1109	64.5643	97.6403				1009	98.5536	98.3979
1110	65.508	97.793				1010	98.338	98.3696
1111	66.421	97.9407				1011	98.1284	98.3417
1112	67.3089	98.0852				1012	97.9302	98.3109
1113	68.1683	98.2302				1013	97.7513	98.2782
1114	68.9866	98.3742				1014	97.5966	98.2472
1115	69.7629	98.5124				1015	97.4663	98.2206
1116	70.5083	98.6427				1016	97.3575	98.1993
1117	71.2242	98.7682				1017	97.2648	98.1823
1118	71.9002	98.8904				1018	97.1794	98.1675
1119	72.5329	99.0059				1019	97.095	98.1534
1120	73.1299	99.1098				1020	97.0126	98.1403
1121	73.6954	99.2022				1021	96.9365	98.1299
1122	74.2261	99.2871				1022	96.8658	98.1228
1123	74.7227	99.3684				1023	96.7931	98.1168
1124	75.192	99.4473				1024	96.7124	98.1091
1125	75.6362	99.523				1025	96.6232	98.099
1126	76.0501	99.5942				1026	96.5273	98.0888
1127	76.4316	99.6593				1027	96.4253	98.0818
1128	76.7848	99.7192				1028	96.3167	98.079
1129	77.1115	99.7775				1029	96.1988	98.0778
1130	77.4088	99.8359				1030	96.0668	98.0746
1131	77.6788	99.891				1031	95.9155	98.069
1132	77.9311	99.9385				1032	95.742	98.064
1133	78.1717	99.9793				1033	95.5437	98.0611
1134	78.3984	100.019				1034	95.3171	98.059
1135	78.6094	100.059				1035	95.0665	98.056
1136	78.8093	100.099				1036	94.8147	98.053
1137	79.0029	100.136				1037	94.6012	98.0516
1138	79.189	100.17				1038	94.4678	98.0511
1139	79.3656	100.201				1039	94.4442	98.0494
1140	79.5359	100.226				1040	94.5369	98.0446
1141	79.7028	100.245				1041	94.7259	98.0361
1142	79.8639	100.262				1042	94.9737	98.0234
1143	80.0162	100.28				1043	95.2444	98.0087
1144	80.1624	100.302				1044	95.5163	97.9961
1145	80.3074	100.328				1045	95.782	97.9875
1146	80.4504	100.353				1046	96.0412	97.9801
1147	80.5866	100.374				1047	96.2953	97.9695
1148	80.7138	100.39				1048	96.5442	97.9556
1149	80.8325	100.402				1049	96.7842	97.9412
1150	80.9437	100.413				1050	97.0085	97.9276
1151	81.0483	100.424				1051	97.2112	97.9135
1152	81.1496	100.436				1052	97.3889	97.8976
1153	81.2513	100.448				1053	97.5396	97.879
1154	81.3545	100.461				1054	97.6597	97.8576
1155	81.4584	100.476				1055	97.7467	97.8356
1156	81.5621	100.489				1056	97.8027	97.8173
1157	81.6642	100.502				1057	97.8327	97.8042
1158	81.7624	100.513				1058	97.8397	97.7918
1159	81.8565	100.524				1059	97.8221	97.7753
1160	81.9496	100.533				1060	97.7765	97.7574
1161	82.0439	100.543				1061	97.6996	97.7451
1162	82.1376	100.555				1062	97.5886	97.7395
1163	82.2289	100.568				1063	97.4429	97.7329
1164	82.3197	100.58				1064	97.2681	97.7176
1165	82.4123	100.591				1065	97.0739	97.6938
1166	82.505	100.602				1066	96.8698	97.6676
1167	82.5948	100.615				1067	96.664	97.6451
1168	82.6823	100.627				1068	96.4635	97.6281
1169	82.7705	100.637				1069	96.271	97.6143
1170	82.8594	100.647				1070	96.0832	97.5989
1171	82.9471	100.656				1071	95.8961	97.5784
1172	83.034	100.666				1072	95.7097	97.5541
1173	83.123	100.678				1073	95.5235	97.5299
1174	83.2157	100.693				1074	95.3329	97.508
1175	83.311	100.709				1075	95.1349	97.4872
1176	83.407	100.722				1076	94.9341	97.4655
1177	83.5013	100.732				1077	94.7374	97.4431
1178	83.5907	100.738				1078	94.5475	97.4212
1179	83.6741	100.742				1079	94.3656	97.4004
1180	83.7557	100.743				1080	94.1977	97.3795
1181	83.8404	100.745				1081	94.0495	97.3566
1182	83.9272	100.751				1082	93.9226	97.3324
1183	84.0108	100.759				1083	93.8171	97.312
1184	84.0895	100.766				1084	93.7342	97.3005
1185	84.1674	100.776				1085	93.6697	97.2962
1186	84.2474	100.788				1086	93.6116	97.2918
1187	84.3278	100.8				1087	93.5491	97.2824
1188	84.4062	100.809				1088	93.4817	97.27
1189	84.4841	100.815				1089	93.4154	97.2593
1190	84.5639	100.821				1090	93.3569	97.2514
1191	84.6447	100.829				1091	93.3123	97.2456
1192	84.7241	100.837				1092	93.2853	97.2414
1193	84.8014	100.841				1093	93.2736	97.2371
1194	84.877	100.842				1094	93.2714	97.2282
1195	84.9509	100.841				1095	93.2793	97.2125
1196	85.0246	100.843				1096	93.3054	97.1938
1197	85.1011	100.85				1097	93.3567	97.177
1198	85.18	100.86				1098	93.4359	97.1626
1199	85.258	100.87				1099	93.5458	97.1489
1200	85.3345	100.876				1100	93.6903	97.1376
1201	85.4132	100.879				1101	93.8671	97.1323
1202	85.4957	100.88				1102	94.0679	97.1336
1203	85.5785	100.882				1103	94.2859	97.1392
1204	85.659	100.885				1104	94.5179	97.1481
1205	85.7394	100.89				1105	94.7575	97.1602
1206	85.8215	100.896				1106	94.9915	97.1726
1207	85.9036	100.901				1107	95.2068	97.1823
1208	85.9851	100.902				1108	95.3954	97.1906
1209	86.0698	100.9				1109	95.5543	97.2022
1210	86.1602	100.898				1110	95.6843	97.2206
1211	86.2528	100.898				1111	95.7907	97.2448
1212	86.3443	100.897				1112	95.8811	97.2721
1213	86.4372	100.899				1113	95.9588	97.3006
1214	86.5351	100.904				1114	96.0225	97.3292
1215	86.6358	100.911				1115	96.071	97.3577
1216	86.7351	100.916				1116	96.1042	97.3855
1217	86.834	100.917				1117	96.1154	97.4118
1218	86.9345	100.916				1118	96.0875	97.4361
1219	87.0351	100.913				1119	96.0012	97.4595
1220	87.1349	100.909				1120	95.8448	97.4837
1221	87.2386	100.905				1121	95.6164	97.5084
1222	87.3491	100.9				1122	95.3247	97.5307
1223	87.4604	100.894				1123	94.9976	97.5497
1224	87.5648	100.885				1124	94.689	97.5683
1225	87.6632	100.877				1125	94.4686	97.5903
1226	87.7609	100.871				1126	94.4001	97.6156
1227	87.8579	100.87				1127	94.5223	97.6413
1228	87.9509	100.869				1128	94.8361	97.665
1229	88.0399	100.867				1129	95.2992	97.6847
1230	88.1259	100.864				1130	95.8427	97.6979
1231	88.2054	100.862				1131	96.4008	97.7044
1232	88.2743	100.859				1132	96.9309	97.7087
1233	88.3334	100.852				1133	97.4147	97.7164
1234	88.3825	100.843				1134	97.85	97.7289
1235	88.4137	100.831				1135	98.2415	97.7428
1236	88.419	100.819				1136	98.5966	97.7559
1237	88.3981	100.804				1137	98.9221	97.7699
1238	88.3515	100.785				1138	99.2217	97.7872
1239	88.2692	100.764				1139	99.4949	97.8082
1240	88.1361	100.741				1140	99.7393	97.8311
1241	87.9406	100.714				1141	99.9556	97.8542
1242	87.6686	100.683				1142	100.148	97.8758
1243	87.2935	100.644				1143	100.324	97.8941
1244	86.7802	100.596				1144	100.485	97.9083
1245	86.0924	100.535				1145	100.633	97.9194
1246	85.1897	100.463				1146	100.766	97.929
1247	84.0235	100.377				1147	100.885	97.9396
1248	82.5417	100.275				1148	100.991	97.9535
1249	80.686	100.15				1149	101.088	97.971
1250	78.3809	99.9953				1150	101.174	97.9897
1251	75.5544	99.8047				1151	101.244	98.0067
1252	72.2007	99.5726				1152	101.3	98.0211
1253	68.4336	99.2944				1153	101.349	98.034
1254	64.4991	98.9675				1154	101.4	98.0465
1255	60.7592	98.5936				1155	101.453	98.0586
1256	57.6273	98.1816				1156	101.504	98.071
1257	55.4451	97.7498				1157	101.555	98.0844
1258	54.3968	97.3266				1158	101.605	98.0979
1259	54.5251	96.9525				1159	101.652	98.109
1260	55.7768	96.6767				1160	101.695	98.1165
1261	58.0141	96.5441				1161	101.735	98.1228
1262	61.0381	96.5822				1162	101.776	98.1316
1263	64.6309	96.7972				1163	101.818	98.1444
1264	68.5668	97.1709				1164	101.857	98.1588
1265	72.6046	97.6572				1165	101.89	98.1713
1266	76.5112	98.193				1166	101.914	98.18
1267	80.0987	98.7184				1167	101.929	98.1863
1268	83.2413	99.1899				1168	101.933	98.1923
1269	85.8818	99.5842				1169	101.927	98.1984
1270	88.0287	99.898				1170	101.915	98.203
1271	89.7351	100.142				1171	101.896	98.2057
1272	91.0755	100.329				1172	101.87	98.2081
1273	92.1306	100.469				1173	101.846	98.2113
1274	92.9708	100.573				1174	101.834	98.2153
1275	93.6451	100.651				1175	101.842	98.2202
1276	94.1885	100.71				1176	101.873	98.2277
1277	94.6343	100.755				1177	101.928	98.2372
1278	95.0114	100.786				1178	101.999	98.2456
1279	95.3342	100.809				1179	102.075	98.2509
1280	95.6093	100.829				1180	102.147	98.2553
1281	95.8475	100.848				1181	102.21	98.2619
1282	96.0606	100.866				1182	102.267	98.2705
1283	96.2505	100.882				1183	102.313	98.28
1284	96.4144	100.895				1184	102.344	98.2919
1285	96.5569	100.901				1185	102.363	98.3086
1286	96.6868	100.9				1186	102.374	98.3283
1287	96.8061	100.897				1187	102.382	98.3454
1288	96.9127	100.9				1188	102.387	98.3575
1289	97.0108	100.911				1189	102.389	98.3678
1290	97.1068	100.927				1190	102.387	98.3795
1291	97.198	100.942				1191	102.377	98.3926
1292	97.2787	100.952				1192	102.359	98.406
1293	97.3526	100.958				1193	102.335	98.4203
1294	97.4265	100.961				1194	102.307	98.4371
1295	97.4977	100.961				1195	102.275	98.4561
1296	97.5597	100.962				1196	102.239	98.4755
1297	97.6164	100.966				1197	102.205	98.4933
1298	97.6758	100.973				1198	102.174	98.5089
1299	97.7354	100.98				1199	102.145	98.5233
1300	97.7887	100.984				1200	102.111	98.5388
1301	97.8384	100.986				1201	102.07	98.5573
1302	97.8905	100.985				1202	102.028	98.5779
1303	97.9412	100.984				1203	101.986	98.5989
1304	97.9836	100.984				1204	101.943	98.6196
1305	98.0213	100.984				1205	101.897	98.6404
1306	98.0597	100.983				1206	101.849	98.6614
1307	98.0945	100.98				1207	101.803	98.6821
1308	98.1213	100.977				1208	101.766	98.7024
1309	98.1495	100.976				1209	101.743	98.7211
1310	98.1851	100.974				1210	101.739	98.7352
1311	98.2195	100.969				1211	101.749	98.7436
1312	98.2432	100.958				1212	101.77	98.7502
1313	98.262	100.947				1213	101.795	98.7613
1314	98.2876	100.943				1214	101.82	98.7788
1315	98.318	100.946				1215	101.835	98.7986
1316	98.3448	100.947				1216	101.833	98.816
1317	98.3696	100.942				1217	101.811	98.8293
1318	98.3972	100.935				1218	101.772	98.8388
1319	98.4217	100.935				1219	101.724	98.8456
1320	98.4368	100.946				1220	101.673	98.8519
1321	98.4514	100.961				1221	101.626	98.86
1322	98.4754	100.974				1222	101.581	98.869
1323	98.5013	100.983				1223	101.536	98.876
1324	98.5185	100.988				1224	101.488	98.8804
1325	98.5331	100.99				1225	101.44	98.885
1326	98.553	100.993				1226	101.396	98.8914
1327	98.5707	100.996				1227	101.356	98.897
1328	98.5786	100.998				1228	101.318	98.8997
1329	98.5874	100.996				1229	101.283	98.9009
1330	98.6032	100.994				1230	101.251	98.9034
1331	98.618	100.993				1231	101.221	98.9079
1332	98.6272	100.994				1232	101.194	98.9124
1333	98.6361	100.994				1233	101.172	98.915
1334	98.6468	100.995				1234	101.153	98.9151
1335	98.6525	100.994				1235	101.131	98.9132
1336	98.6498	100.987				1236	101.104	98.9109
1337	98.6428	100.967				1237	101.072	98.9097
1338	98.6349	100.935				1238	101.036	98.9088
1339	98.6253	100.911				1239	100.995	98.9069
1340	98.6204	100.916				1240	100.945	98.9042
1341	98.6302	100.947				1241	100.889	98.902
1342	98.6489	100.972				1242	100.83	98.8994
1343	98.6583	100.98				1243	100.766	98.8936
1344	98.6565	100.978				1244	100.697	98.8832
1345	98.6562	100.976				1245	100.625	98.8709
1346	98.6605	100.976				1246	100.551	98.8598
1347	98.6595	100.976				1247	100.474	98.8505
1348	98.6506	100.974				1248	100.396	98.8405
1349	98.6458	100.97				1249	100.32	98.8261
1350	98.6496	100.969				1250	100.245	98.8042
1351	98.6523	100.971				1251	100.162	98.7749
1352	98.6502	100.969				1252	100.056	98.7406
1353	98.6538	100.962				1253	99.9123	98.7034
1354	98.659	100.954				1254	99.7216	98.6617
1355	98.6606	100.95				1255	99.4831	98.6131
1356	98.6644	100.949				1256	99.2097	98.5588
1357	98.6734	100.949				1257	98.9246	98.5027
1358	98.6838	100.953				1258	98.6529	98.4479
1359	98.6851	100.963				1259	98.4179	98.3958
1360	98.6743	100.976				1260	98.2428	98.3499
1361	98.6594	100.987				1261	98.1483	98.3152
1362	98.6447	100.993				1262	98.1484	98.2958
1363	98.6338	101				1263	98.2521	98.294
1364	98.6354	101.004				1264	98.4644	98.313
1365	98.6485	100.989				1265	98.7809	98.3552
1366	98.6576	100.965				1266	99.1819	98.4177
1367	98.6498	100.947				1267	99.6313	98.492
1368	98.6278	100.938				1268	100.085	98.5685
1369	98.6123	100.932				1269	100.503	98.6407
1370	98.615	100.927				1270	100.862	98.7049
1371	98.6158	100.93				1271	101.152	98.7583
1372	98.598	100.942				1272	101.379	98.7993
1373	98.5837	100.955				1273	101.553	98.8285
1374	98.5877	100.959				1274	101.686	98.848
1375	98.5959	100.956				1275	101.789	98.8604
1376	98.5889	100.945				1276	101.867	98.8682
1377	98.571	100.927				1277	101.926	98.8739
1378	98.5532	100.911				1278	101.969	98.8788
1379	98.5289	100.904				1279	101.994	98.8829
1380	98.4931	100.906				1280	102.002	98.8855
1381	98.4575	100.913				1281	101.996	98.887
1382	98.4331	100.921				1282	101.979	98.8874
1383	98.4127	100.924				1283	101.952	98.8864
1384	98.3828	100.921				1284	101.918	98.8844
1385	98.3384	100.911				1285	101.886	98.8822
1386	98.2879	100.898				1286	101.866	98.8796
1387	98.2282	100.885				1287	101.863	98.8766
1388	98.1487	100.883				1288	101.878	98.8745
1389	98.0633	100.884				1289	101.911	98.8747
1390	97.9924	100.875				1290	101.96	98.8759
1391	97.9214	100.86				1291	102.016	98.8744
1392	97.81	100.855				1292	102.069	98.8695
1393	97.6475	100.861				1293	102.113	98.8633
1394	97.476	100.865				1294	102.146	98.8579
1395	97.3273	100.85				1295	102.16	98.8533
1396	97.1753	100.827				1296	102.145	98.8499
1397	97.0145	100.81				1297	102.095	98.8489
1398	96.8814	100.801				1298	102.012	98.8499
1399	96.7814	100.799				1299	101.899	98.8493
1400	96.6821	100.804				1300	101.764	98.845
1401	96.5789	100.808				1301	101.618	98.8382
1402	96.5139	100.808				1302	101.471	98.8317
1403	96.4978	100.813				1303	101.333	98.827
1404	96.4796	100.825				1304	101.206	98.824
1405	96.4145	100.837				1305	101.097	98.8228
1406	96.3308	100.84				1306	101.005	98.8226
1407	96.258	100.824				1307	100.93	98.8222
1408	96.168	100.8				1308	100.874	98.8213
1409	96.0496	100.777				1309	100.84	98.8209
1410	95.9399	100.757				1310	100.826	98.821
1411	95.8777	100.742				1311	100.828	98.8209
1412	95.8483	100.739				1312	100.84	98.8193
1413	95.834	100.749				1313	100.861	98.8168
1414	95.8823	100.761				1314	100.894	98.8144
1415	96.0205	100.768				1315	100.934	98.8128
1416	96.1961	100.774				1316	100.979	98.8131
1417	96.3479	100.785				1317	101.027	98.817
1418	96.5053	100.805				1318	101.081	98.824
1419	96.7418	100.836				1319	101.143	98.8318
1420	97.0278	100.862				1320	101.21	98.838
1421	97.2599	100.868				1321	101.276	98.8419
1422	97.4504	100.87				1322	101.335	98.8442
1423	97.6437	100.882				1323	101.385	98.8454
1424	97.803	100.903				1324	101.426	98.8465
1425	97.8958	100.922				1325	101.466	98.8478
1426	97.9682	100.926				1326	101.505	98.8477
1427	98.0609	100.92				1327	101.544	98.8447
1428	98.1423	100.918				1328	101.58	98.84
1429	98.1881	100.927				1329	101.615	98.8361
1430	98.2203	100.934				1330	101.648	98.8339
1431	98.2742	100.931				1331	101.683	98.8322
1432	98.3265	100.915				1332	101.717	98.8292
1433	98.3374	100.9				1333	101.744	98.8257
1434	98.3282	100.893				1334	101.762	98.8235
1435	98.3384	100.894				1335	101.771	98.8224
1436	98.3483	100.899				1336	101.772	98.8207
1437	98.2967	100.912				1337	101.764	98.817
1438	98.2171	100.927				1338	101.743	98.8107
1439	98.1705	100.929				1339	101.706	98.8018
1440	98.1301	100.924				1340	101.657	98.7925
1441	98.0609	100.919				1341	101.605	98.7838
1442	97.9899	100.916				1342	101.55	98.7729
1443	97.9536	100.911				1343	101.486	98.7589
1444	97.9387	100.905				1344	101.402	98.7449
1445	97.9177	100.904				1345	101.295	98.733
1446	97.909	100.911				1346	101.164	98.7231
1447	97.9545	100.924				1347	101.012	98.713
1448	98.043	100.933				1348	100.839	98.701
1449	98.1236	100.936				1349	100.646	98.687
1450	98.1882	100.931				1350	100.431	98.673
1451	98.2765	100.922				1351	100.195	98.6604
1452	98.3993	100.907				1352	99.9337	98.6498
1453	98.5076	100.893				1353	99.6426	98.6402
1454	98.5961	100.878				1354	99.3192	98.6301
1455	98.6818	100.862				1355	98.9734	98.6188
1456	98.7697	100.832				1356	98.6246	98.6054
1457	98.7923	100.811				1357	98.2952	98.5918
1458	98.7966	100.87				1358	98.0013	98.5804
1459	98.8683	100.952				1359	97.7547	98.5725
1460	98.9626	100.966				1360	97.5631	98.5684
1461	99.0133	100.945				1361	97.4286	98.565
1462	99.0245	100.925				1362	97.3499	98.5554
1463	99.0315	100.915				1363	97.3243	98.537
1464	99.0458	100.912				1364	97.3325	98.5138
1465	99.0377	100.915				1365	97.3331	98.4905
1466	99.0012	100.927				1366	97.281	98.4696
1467	98.9912	100.937				1367	97.1253	98.4512
1468	99.0317	100.94				1368	96.7929	98.4329
1469	99.0853	100.945				1369	96.2092	98.4143
1470	99.1176	100.954				1370	95.3567	98.3972
1471	99.1548	100.956				1371	94.2824	98.3819
1472	99.2208	100.92				1372	93.0325	98.3686
1473	99.2604	100.875				1373	91.6392	98.354
1474	99.2171	100.899				1374	90.2579	98.332
1475	99.1435	100.974				1375	89.2649	98.3035
1476	99.111	101.038				1376	88.9994	98.2732
1477	99.109	101.067				1377	89.5093	98.2443
1478	99.0812	101.06				1378	90.6653	98.2168
1479	99.0303	101.038				1379	92.2673	98.1897
1480	98.9997	101.024				1380	94.0119	98.1624
1481	98.9857	101.021				1381	95.5928	98.1367
1482	98.9631	101.025				1382	96.858	98.1136
1483	98.9423	101.027				1383	97.7946	98.0924
1484	98.9523	101.026				1384	98.4391	98.072
1485	98.9882	101.024				1385	98.8625	98.0525
1486	99.0247	101.024				1386	99.1583	98.0311
1487	99.0511	101.026				1387	99.3896	98.0027
1488	99.1014	101.023				1388	99.57	97.972
1489	99.1796	101.015				1389	99.704	97.9464
1490	99.2207	101.031				1390	99.8108	97.9228
1491	99.2397	101.064				1391	99.8974	97.8966
1492	99.2656	101.065				1392	99.9554	97.8694
1493	99.2595	101.043				1393	99.9913	97.8456
1494	99.2254	101.029				1394	100.023	97.8218
1495	99.2224	101.023				1395	100.047	97.7906
1496	99.2719	101.013				1396	100.046	97.7567
1497	99.3005	100.999				1397	100.023	97.7307
1498	99.2589	100.993				1398	100	97.7125
1499	99.2271	100.988				1399	99.9797	97.6975
1500	99.2489	100.976				1400	99.9455	97.6845
1501	99.2671	100.973				1401	99.8998	97.6741
1502	99.2636	100.976				1402	99.8566	97.6647
1503	99.2652	100.991				1403	99.8079	97.6536
1504	99.2963	101.015				1404	99.7284	97.6384
1505	99.3244	101.073				1405	99.6146	97.6201
1506	99.3075	101.121				1406	99.4957	97.6014
1507	99.2337	101.019				1407	99.3826	97.58
1508	99.2495	100.911				1408	99.2625	97.558
1509	99.3206	100.945				1409	99.1307	97.5407
1510	99.3312	100.978				1410	98.9954	97.5278
1511	99.3557	100.977				1411	98.8566	97.5137
1512	99.4256	100.973				1412	98.7067	97.4951
1513	99.4719	100.971				1413	98.5641	97.4776
1514	99.4464	100.982				1414	98.4482	97.4644
1515	99.3962	100.993				1415	98.3438	97.4525
1516	99.3692	101				1416	98.2185	97.442
1517	99.3508	101.006				1417	98.0572	97.4377
1518	99.3194	101.024				1418	97.847	97.4376
1519	99.2885	101.034				1419	97.5501	97.4322
1520	99.2987	101.016				1420	97.1767	97.4218
1521	99.3393	100.96				1421	96.8057	97.4121
1522	99.361	100.899				1422	96.4433	97.4061
1523	99.3551	100.873				1423	95.9927	97.4033
1524	99.35	100.866				1424	95.3779	97.4022
1525	99.3408	100.871				1425	94.6611	97.4018
1526	99.3063	100.9				1426	93.9762	97.4005
1527	99.272	100.943				1427	93.35	97.3956
1528	99.2786	100.979				1428	92.7332	97.3924
1529	99.3044	100.994				1429	92.0975	97.3936
1530	99.2943	100.999				1430	91.4575	97.3957
1531	99.2441	101.005				1431	90.8488	97.3964
1532	99.2148	101.005				1432	90.3084	97.3945
1533	99.2314	100.98				1433	89.8683	97.3932
1534	99.2511	100.947				1434	89.5033	97.395
1535	99.2566	100.926				1435	89.1332	97.3976
1536	99.2469	100.925				1436	88.6859	97.3961
1537	99.2464	100.945				1437	88.1915	97.3954
1538	99.2471	100.985				1438	87.7544	97.4026
1539	99.2503	101.008				1439	87.3871	97.4064
1540	99.2346	100.919				1440	87.0412	97.404
1541	99.2288	100.764				1441	86.6949	97.4029
1542	99.2269	100.716				1442	86.347	97.4059
1543	99.2226	100.749				1443	86.0191	97.4082
1544	99.2643	100.81				1444	85.7788	97.4089
1545	99.3449	100.89				1445	85.6827	97.4112
1546	99.4149	100.945				1446	85.7159	97.4166
1547	99.4299	100.972				1447	85.8248	97.4203
1548	99.3985	100.993				1448	86.0098	97.4192
1549	99.3545	101.023				1449	86.2965	97.4165
1550	99.3277	101.046				1450	86.6554	97.4144
1551	99.315	101.048				1451	87.0579	97.4147
1552	99.3046	101.026				1452	87.5188	97.416
1553	99.2833	100.999				1453	88.0322	97.4175
1554	99.2895	100.972				1454	88.526	97.4187
1555	99.2732	100.957				1455	88.9685	97.4199
1556	99.2551	100.95				1456	89.4771	97.4168
1557	99.1981	100.991				1457	90.234	97.4068
1558	99.2375	101.076				1458	91.1306	97.4056
1559	99.1925	101.197				1459	91.847	97.4131
1560	99.0377	101.248				1460	92.3663	97.4129
1561	98.9995	101.172				1461	92.8252	97.4099
1562	99.0836	101.108				1462	93.2727	97.411
1563	99.175	101.091				1463	93.7517	97.4143
1564	99.2112	101.093				1464	94.3471	97.4157
1565	99.237	101.104				1465	95.0933	97.4145
1566	99.2597	101.117				1466	95.8637	97.4157
1567	99.2533	101.13				1467	96.5181	97.4197
1568	99.1699	101.143				1468	97.0738	97.4243
1569	99.0714	101.151				1469	97.5849	97.4298
1570	99.0304	101.156				1470	98.062	97.4367
1571	99.0318	101.16				1471	98.5259	97.4432
1572	99.0152	101.166				1472	99.0362	97.4446
1573	99.0052	101.173				1473	99.6014	97.4436
1574	99.0224	101.18				1474	100.099	97.4497
1575	99.0314	101.18				1475	100.456	97.4605
1576	98.9702	101.177				1476	100.749	97.4693
1577	98.9058	101.188				1477	101.026	97.4751
1578	98.9082	101.217				1478	101.258	97.4791
1579	98.9086	101.245				1479	101.435	97.4834
1580	98.88	101.263				1480	101.588	97.489
1581	98.8775	101.273				1481	101.741	97.4961
1582	98.918	101.28				1482	101.878	97.5038
1583	98.9386	101.291				1483	101.989	97.5111
1584	98.9099	101.307				1484	102.089	97.5173
1585	98.8847	101.324				1485	102.194	97.5231
1586	98.891	101.34				1486	102.295	97.5291
1587	98.8835	101.355				1487	102.38	97.5355
1588	98.846	101.366				1488	102.457	97.5422
1589	98.829	101.374				1489	102.516	97.5449
1590	98.8495	101.379				1490	102.553	97.5456
1591	98.8583	101.391				1491	102.589	97.5495
1592	98.8349	101.409				1492	102.632	97.5525
1593	98.8203	101.427				1493	102.666	97.552
1594	98.8306	101.439				1494	102.682	97.552
1595	98.8276	101.448				1495	102.693	97.554
1596	98.8008	101.461				1496	102.72	97.5544
1597	98.7931	101.48				1497	102.77	97.5526
1598	98.8178	101.502				1498	102.826	97.5555
1599	98.8306	101.522				1499	102.874	97.5631
1600	98.808	101.535				1500	102.914	97.569
1601	98.7896	101.542				1501	102.953	97.5749
1602	98.8078	101.546				1502	102.977	97.5823
1603	98.8277	101.557				1503	102.977	97.5925
1604	98.8189	101.577				1504	102.971	97.6106
1605	98.8141	101.6				1505	102.992	97.6434
1606	98.838	101.62				1506	103.02	97.6733
1607	98.8518	101.637				1507	102.957	97.6618
1608	98.8342	101.655				1508	102.856	97.6445
1609	98.8363	101.675				1509	102.803	97.6482
1610	98.8775	101.693				1510	102.766	97.6465
1611	98.8951	101.711				1511	102.733	97.6426
1612	98.8648	101.731				1512	102.715	97.6456
1613	98.8418	101.75				1513	102.703	97.6542
1614	98.8506	101.766				1514	102.688	97.6689
1615	98.8504	101.774				1515	102.662	97.6879
1616	98.8253	101.773				1516	102.629	97.7053
1617	98.8374	101.778				1517	102.593	97.716
1618	98.9099	101.799				1518	102.547	97.721
1619	98.9498	101.826				1519	102.488	97.7207
1620	98.9326	101.847				1520	102.436	97.7164
1621	98.9267	101.859				1521	102.404	97.7058
1622	98.9668	101.862				1522	102.381	97.6955
1623	99.0102	101.863				1523	102.364	97.696
1624	99.0183	101.875				1524	102.345	97.6957
1625	99.023	101.898				1525	102.323	97.6931
1626	99.0396	101.922				1526	102.293	97.694
1627	99.0457	101.944				1527	102.254	97.6958
1628	99.043	101.959				1528	102.218	97.6928
1629	99.0599	101.967				1529	102.185	97.6824
1630	99.0902	101.971				1530	102.148	97.6678
1631	99.0947	101.975				1531	102.109	97.6519
1632	99.0757	101.98				1532	102.067	97.626
1633	99.0788	101.981				1533	102.011	97.5709
1634	99.1181	101.982				1534	101.942	97.4934
1635	99.1651	101.972				1535	101.881	97.4279
1636	99.1842	101.941				1536	101.83	97.3864
1637	99.199	101.918				1537	101.791	97.3706
1638	99.2185	101.915				1538	101.765	97.3806
1639	99.213	101.909				1539	101.741	97.3987
1640	99.2038	101.895				1540	101.677	97.3974
1641	99.2177	101.883				1541	101.58	97.4108
1642	99.2368	101.879				1542	101.495	97.4699
1643	99.2376	101.882				1543	101.424	97.5429
1644	99.238	101.88				1544	101.368	97.6155
1645	99.2579	101.871				1545	101.328	97.6865
1646	99.2928	101.839				1546	101.298	97.7464
1647	99.292	101.79				1547	101.27	97.7882
1648	99.2846	101.777				1548	101.241	97.8206
1649	99.2472	101.79				1549	101.21	97.8544
1650	99.188	101.793				1550	101.172	97.8876
1651	99.0552	101.792				1551	101.127	97.9135
1652	98.9185	101.792				1552	101.085	97.9284
1653	98.786	101.797				1553	101.053	97.9391
1654	98.8147	101.766				1554	101.032	97.9533
1655	98.9738	101.723				1555	101.011	97.9715
1656	99.0811	101.691				1556	100.986	97.9943
1657	99.1441	101.667				1557	100.975	98.0325
1658	99.2031	101.655				1558	100.957	98.0673
1659	99.2591	101.649				1559	100.872	98.0556
1660	99.2494	101.646				1560	100.812	98.0615
1661	99.2176	101.635				1561	100.805	98.0841
1662	99.1928	101.618				1562	100.785	98.0795
1663	99.1796	101.606				1563	100.765	98.0683
1664	99.1624	101.602				1564	100.753	98.0678
1665	99.1619	101.601				1565	100.728	98.0725
1666	99.1796	101.604				1566	100.68	98.0781
1667	99.2017	101.602				1567	100.608	98.0792
1668	99.2176	101.586				1568	100.535	98.0786
1669	99.2421	101.547				1569	100.453	98.0696
1670	99.3108	101.504				1570	100.351	98.0481
1671	99.3854	101.485				1571	100.247	98.0268
1672	99.3974	101.479				1572	100.165	98.016
1673	99.356	101.465				1573	100.091	98.013
1674	99.315	101.439				1574	100.011	98.017
1675	99.3019	101.412				1575	99.9168	98.0233
1676	99.2967	101.393				1576	99.8112	98.0279
1677	99.2878	101.388				1577	99.713	98.0429
1678	99.289	101.391				1578	99.6301	98.0663
1679	99.3033	101.389				1579	99.5593	98.084
1680	99.3007	101.377				1580	99.5031	98.1026
1681	99.289	101.366				1581	99.4523	98.1305
1682	99.2709	101.381				1582	99.387	98.1618
1683	99.2793	101.426				1583	99.3068	98.1886
1684	99.2904	101.459				1584	99.2325	98.2118
1685	99.3324	101.421				1585	99.1688	98.2337
1686	99.3864	101.342				1586	99.1028	98.2522
1687	99.4002	101.286				1587	99.0359	98.2675
1688	99.3922	101.263				1588	98.9827	98.2844
1689	99.3795	101.259				1589	98.9358	98.3016
1690	99.3764	101.264				1590	98.8841	98.3144
1691	99.3811	101.265				1591	98.8341	98.323
1692	99.3939	101.256				1592	98.7993	98.3321
1693	99.3921	101.244				1593	98.7753	98.343
1694	99.3576	101.238				1594	98.7489	98.3513
1695	99.3327	101.229				1595	98.7238	98.3541
1696	99.3978	101.189				1596	98.7128	98.354
1697	99.5052	101.118				1597	98.7134	98.3533
1698	99.4744	101.063				1598	98.7143	98.3516
1699	99.3242	101.031				1599	98.7181	98.3505
1700	99.237	101.01				1600	98.7339	98.3534
1701	99.2694	101.002				1601	98.7579	98.3596
1702	99.2839	101.021				1602	98.7758	98.3619
1703	99.2457	101.065				1603	98.789	98.356
1704	99.2365	101.099				1604	98.8116	98.3477
1705	99.2766	101.113				1605	98.8425	98.3434
1706	99.3198	101.114				1606	98.8689	98.3419
1707	99.3317	101.11				1607	98.8915	98.3385
1708	99.3494	101.1				1608	98.9257	98.3336
1709	99.3658	101.088				1609	98.9666	98.327
1710	99.3625	101.075				1610	98.9946	98.3149
1711	99.3567	101.058				1611	99.0189	98.3008
1712	99.382	101.037				1612	99.0551	98.2922
1713	99.4351	101.011				1613	99.0892	98.2896
1714	99.469	100.976				1614	99.0993	98.2873
1715	99.4589	100.929				1615	99.0962	98.2824
1716	99.4537	100.887				1616	99.1024	98.2694
1717	99.471	100.892				1617	99.1177	98.2478
1718	99.4411	100.969				1618	99.1251	98.2293
1719	99.3862	101.033				1619	99.121	98.2166
1720	99.3712	101.02				1620	99.1205	98.2092
1721	99.3666	100.984				1621	99.1258	98.209
1722	99.3505	100.96				1622	99.1223	98.2068
1723	99.3322	100.952				1623	99.1013	98.1895
1724	99.3133	100.951				1624	99.0823	98.1658
1725	99.2974	100.95				1625	99.0694	98.1513
1726	99.2938	100.942				1626	99.0493	98.145
1727	99.3069	100.934				1627	99.0296	98.1414
1728	99.3216	100.934				1628	99.0197	98.1369
1729	99.3433	100.933				1629	99.0132	98.1304
1730	99.3892	100.917				1630	98.9996	98.1222
1731	99.455	100.883				1631	98.9888	98.1155
1732	99.4915	100.845				1632	98.9884	98.1125
1733	99.4954	100.809				1633	98.9896	98.1127
1734	99.4863	100.791				1634	98.9867	98.1126
1735	99.4879	100.8				1635	98.9818	98.1012
1736	99.4773	100.811				1636	98.9695	98.0761
1737	99.4321	100.815				1637	98.9589	98.0645
1738	99.3935	100.814				1638	98.9416	98.0665
1739	99.395	100.809				1639	98.922	98.0656
1740	99.4102	100.808				1640	98.9226	98.0651
1741	99.3915	100.819				1641	98.9321	98.0667
1742	99.3681	100.83				1642	98.9304	98.0679
1743	99.3796	100.823				1643	98.9118	98.0679
1744	99.4108	100.798				1644	98.8945	98.0716
1745	99.4309	100.77				1645	98.887	98.0802
1746	99.4605	100.751				1646	98.8688	98.0834
1747	99.5185	100.742				1647	98.8281	98.0771
1748	99.5691	100.744				1648	98.8007	98.0791
1749	99.5914	100.758				1649	98.7737	98.0847
1750	99.6256	100.786				1650	98.7073	98.0855
1751	99.6791	100.817				1651	98.6249	98.0958
1752	99.6848	100.839				1652	98.5722	98.1187
1753	99.6095	100.847				1653	98.5201	98.1237
1754	99.5161	100.848				1654	98.4357	98.1215
1755	99.4641	100.85				1655	98.3888	98.1401
1756	99.4387	100.852				1656	98.352	98.1377
1757	99.4039	100.849				1657	98.3338	98.1315
1758	99.3695	100.842				1658	98.3175	98.1375
1759	99.3495	100.841				1659	98.2848	98.1503
1760	99.3214	100.849				1660	98.251	98.1657
1761	99.2757	100.867				1661	98.228	98.1814
1762	99.2455	100.887				1662	98.2135	98.1935
1763	99.2744	100.895				1663	98.2247	98.2006
1764	99.3321	100.889				1664	98.2941	98.2098
1765	99.357	100.88				1665	98.4004	98.2221
1766	99.3568	100.878				1666	98.5136	98.2349
1767	99.3764	100.882				1667	98.652	98.2502
1768	99.4145	100.883				1668	98.8473	98.2659
1769	99.4248	100.879				1669	99.1153	98.2767
1770	99.3907	100.868				1670	99.4242	98.2823
1771	99.3553	100.848				1671	99.7134	98.2913
1772	99.3415	100.826				1672	99.942	98.3047
1773	99.3302	100.822				1673	100.115	98.3181
1774	99.3254	100.841				1674	100.277	98.3298
1775	99.3427	100.861				1675	100.473	98.3378
1776	99.3675	100.871				1676	100.705	98.3457
1777	99.3796	100.869				1677	100.911	98.3592
1778	99.3725	100.863				1678	101.052	98.3737
1779	99.3526	100.864				1679	101.169	98.3894
1780	99.3405	100.87				1680	101.294	98.4075
1781	99.3379	100.876				1681	101.414	98.427
1782	99.329	100.877				1682	101.504	98.4472
1783	99.3185	100.873				1683	101.584	98.4655
1784	99.3261	100.869				1684	101.71	98.4728
1785	99.3493	100.869				1685	101.892	98.48
1786	99.3647	100.87				1686	102.04	98.495
1787	99.3732	100.868				1687	102.117	98.5011
1788	99.398	100.865				1688	102.191	98.5043
1789	99.4278	100.865				1689	102.291	98.5113
1790	99.4286	100.868				1690	102.406	98.5218
1791	99.4116	100.859				1691	102.514	98.5316
1792	99.4216	100.838				1692	102.597	98.5393
1793	99.4434	100.818				1693	102.642	98.5463
1794	99.4222	100.808				1694	102.675	98.5581
1795	99.3845	100.803				1695	102.749	98.5748
1796	99.3885	100.803				1696	102.875	98.5863
1797	99.4252	100.81				1697	102.981	98.5874
1798	99.4468	100.83				1698	103.009	98.5838
1799	99.4403	100.856				1699	103.016	98.5855
1800	99.4352	100.877				1700	103.079	98.5938
1801	99.4243	100.887				1701	103.195	98.6065
1802	99.3812	100.895				1702	103.283	98.6217
1803	99.3402	100.899				1703	103.31	98.6278
1804	99.3462	100.89				1704	103.335	98.6312
1805	99.3756	100.875				1705	103.375	98.6377
1806	99.3828	100.864				1706	103.408	98.6461
1807	99.376	100.86				1707	103.423	98.6572
1808	99.3914	100.859				1708	103.422	98.6666
1809	99.4126	100.862				1709	103.416	98.6728
1810	99.3964	100.868				1710	103.415	98.6791
1811	99.3664	100.873				1711	103.42	98.6868
1812	99.3744	100.872				1712	103.434	98.6956
1813	99.394	100.87				1713	103.449	98.702
1814	99.3791	100.874				1714	103.456	98.7031
1815	99.3589	100.879				1715	103.455	98.7025
1816	99.3739	100.882				1716	103.45	98.7043
1817	99.4032	100.882				1717	103.447	98.7057
1818	99.4066	100.883				1718	103.466	98.7108
1819	99.3981	100.885				1719	103.518	98.7233
1820	99.4142	100.881				1720	103.558	98.7255
1821	99.4381	100.874				1721	103.571	98.7169
1822	99.4369	100.874				1722	103.579	98.7105
1823	99.4237	100.885				1723	103.59	98.7082
1824	99.4335	100.905				1724	103.603	98.706
1825	99.4679	100.924				1725	103.612	98.7026
1826	99.4945	100.932				1726	103.612	98.7002
1827	99.4894	100.927				1727	103.607	98.7002
1828	99.4539	100.918				1728	103.602	98.7028
1829	99.4061	100.912				1729	103.602	98.7077
1830	99.3766	100.91				1730	103.582	98.709
1831	99.3913	100.903				1731	103.524	98.7043
1832	99.4335	100.888				1732	103.438	98.6981
1833	99.4637	100.871				1733	103.344	98.6876
1834	99.4686	100.863				1734	103.264	98.6655
1835	99.4568	100.861				1735	103.239	98.6528
1836	99.4418	100.861				1736	103.257	98.6569
1837	99.4356	100.862				1737	103.267	98.657
1838	99.4418	100.864				1738	103.277	98.6555
1839	99.4612	100.868				1739	103.311	98.6556
1840	99.4908	100.867				1740	103.378	98.6557
1841	99.512	100.859				1741	103.459	98.6613
1842	99.5045	100.842				1742	103.522	98.672
1843	99.4733	100.815				1743	103.574	98.6834
1844	99.4489	100.787				1744	103.637	98.6933
1845	99.4515	100.776				1745	103.72	98.7046
1846	99.4532	100.789				1746	103.808	98.7176
1847	99.4335	100.818				1747	103.892	98.728
1848	99.4179	100.847				1748	103.974	98.7327
1849	99.4225	100.868				1749	104.053	98.7342
1850	99.4283	100.879				1750	104.116	98.7338
1851	99.4176	100.885				1751	104.176	98.737
1852	99.4038	100.888				1752	104.262	98.7519
1853	99.4002	100.888				1753	104.361	98.7745
1854	99.3967	100.889				1754	104.444	98.7946
1855	99.3862	100.89				1755	104.506	98.8091
1856	99.3852	100.889				1756	104.569	98.8216
1857	99.3971	100.886				1757	104.643	98.8353
1858	99.3968	100.88				1758	104.71	98.8505
1859	99.3815	100.876				1759	104.75	98.8617
1860	99.3835	100.874				1760	104.777	98.8687
1861	99.4091	100.872				1761	104.81	98.8738
1862	99.4267	100.873				1762	104.854	98.8783
1863	99.4303	100.875				1763	104.904	98.8849
1864	99.4482	100.876				1764	104.941	98.8902
1865	99.4777	100.876				1765	104.961	98.8927
1866	99.4776	100.873				1766	104.972	98.8952
1867	99.4365	100.866				1767	104.988	98.8993
1868	99.402	100.851				1768	105.014	98.9044
1869	99.4082	100.843				1769	105.04	98.912
1870	99.4241	100.855				1770	105.053	98.9202
1871	99.4229	100.875				1771	105.057	98.9226
1872	99.4233	100.887				1772	105.064	98.9145
1873	99.4308	100.892				1773	105.086	98.9067
1874	99.4244	100.895				1774	105.107	98.9097
1875	99.4041	100.898				1775	105.108	98.9126
1876	99.3956	100.9				1776	105.11	98.9121
1877	99.402	100.899				1777	105.126	98.9127
1878	99.3967	100.897				1778	105.138	98.915
1879	99.378	100.895				1779	105.14	98.9178
1880	99.375	100.893				1780	105.142	98.9211
1881	99.3941	100.892				1781	105.147	98.924
1882	99.4042	100.895				1782	105.148	98.9259
1883	99.3915	100.9				1783	105.138	98.925
1884	99.3887	100.902				1784	105.128	98.9216
1885	99.4173	100.899				1785	105.13	98.919
1886	99.4424	100.899				1786	105.137	98.9189
1887	99.4308	100.907				1787	105.152	98.9231
1888	99.4023	100.92				1788	105.167	98.9296
1889	99.3901	100.93				1789	105.17	98.936
1890	99.3935	100.933				1790	105.158	98.9408
1891	99.4002	100.93				1791	105.139	98.9415
1892	99.4133	100.919				1792	105.125	98.9371
1893	99.427	100.906				1793	105.124	98.9326
1894	99.4208	100.897				1794	105.13	98.9328
1895	99.3978	100.897				1795	105.132	98.935
1896	99.3915	100.902				1796	105.134	98.9365
1897	99.4116	100.909				1797	105.143	98.9377
1898	99.4249	100.918				1798	105.156	98.9391
1899	99.4178	100.926				1799	105.169	98.9407
1900	99.4169	100.929				1800	105.174	98.9408
1901	99.4345	100.922				1801	105.166	98.9394
1902	99.4462	100.909				1802	105.153	98.9394
1903	99.4363	100.9				1803	105.146	98.9417
1904	99.4281	100.897				1804	105.146	98.9439
1905	99.4379	100.898				1805	105.151	98.9451
1906	99.44	100.903				1806	105.156	98.9458
1907	99.4173	100.908				1807	105.162	98.9469
1908	99.3949	100.911				1808	105.167	98.9481
1909	99.3942	100.91				1809	105.167	98.949
1910	99.4003	100.909				1810	105.163	98.9497
1911	99.3982	100.915				1811	105.159	98.9501
1912	99.403	100.922				1812	105.156	98.9502
1913	99.4279	100.923				1813	105.153	98.9502
1914	99.4543	100.917				1814	105.153	98.9506
1915	99.4637	100.905				1815	105.156	98.9511
1916	99.465	100.895				1816	105.155	98.9518
1917	99.4724	100.891				1817	105.152	98.9522
1918	99.4779	100.895				1818	105.147	98.9525
1919	99.469	100.904				1819	105.144	98.9526
1920	99.4488	100.91				1820	105.144	98.9528
1921	99.4185	100.911				1821	105.145	98.9531
1922	99.3747	100.913				1822	105.145	98.9535
1923	99.3343	100.92				1823	105.144	98.9539
1924	99.3273	100.929				1824	105.144	98.9542
1925	99.3519	100.933				1825	105.144	98.9544
1926	99.3706	100.928				1826	105.144	98.9546
1927	99.3661	100.923				1827	105.144	98.9552
1928	99.3569	100.92				1828	105.143	98.956
1929	99.3593	100.919				1829	105.143	98.9566
1930	99.3649	100.919				1830	105.143	98.9566
1931	99.3614	100.919				1831	105.142	98.9562
1932	99.3543	100.918				1832	105.141	98.9556
1933	99.3507	100.92				1833	105.141	98.9549
1934	99.3438	100.925				1834	105.14	98.9546
1935	99.3281	100.934				1835	105.139	98.9546
1936	99.3113	100.944				1836	105.139	98.9548
1937	99.3037	100.95				1837	105.138	98.9549
1938	99.3056	100.947				1838	105.137	98.9548
1939	99.3049	100.937				1839	105.136	98.9548
1940	99.2902	100.929				1840	105.135	98.955
1941	99.264	100.926				1841	105.134	98.9552
1942	99.2401	100.928				1842	105.133	98.9553
1943	99.2319	100.932				1843	105.132	98.9552
1944	99.2422	100.936				1844	105.13	98.9548
1945	99.2585	100.937				1845	105.129	98.9547
1946	99.2672	100.936				1846	105.128	98.9547
1947	99.27	100.936				1847	105.127	98.9544
1948	99.2775	100.938				1848	105.126	98.9542
1949	99.2912	100.939				1849	105.125	98.9545
1950	99.3028	100.939				1850	105.124	98.955
1951	99.3086	100.938				1851	105.123	98.9554
1952	99.3142	100.94				1852	105.121	98.9557
1953	99.3218	100.942				1853	105.12	98.9559
1954	99.328	100.942				1854	105.119	98.9559
1955	99.3339	100.939				1855	105.118	98.9558
1956	99.3439	100.939				1856	105.116	98.9556
1957	99.3581	100.943				1857	105.115	98.9553
1958	99.3725	100.948				1858	105.114	98.9548
1959	99.3828	100.951				1859	105.112	98.9544
1960	99.3873	100.956				1860	105.111	98.9541
1961	99.3884	100.963				1861	105.11	98.9539
1962	99.3929	100.97				1862	105.108	98.9538
1963	99.406	100.972				1863	105.107	98.954
1964	99.4247	100.971				1864	105.105	98.9543
1965	99.4378	100.974				1865	105.104	98.9546
1966	99.4396	100.982				1866	105.102	98.9548
1967	99.439	100.99				1867	105.1	98.9547
1968	99.4515	100.996				1868	105.099	98.9541
1969	99.4785	101.002				1869	105.097	98.9532
1970	99.5079	101.01				1870	105.095	98.9523
1971	99.5323	101.018				1871	105.093	98.9518
1972	99.5524	101.024				1872	105.091	98.9515
1973	99.5665	101.027				1873	105.09	98.9513
1974	99.5697	101.022				1874	105.088	98.9513
1975	99.5646	101.01				1875	105.086	98.9515
1976	99.5621	100.999				1876	105.085	98.9517
1977	99.5691	100.999				1877	105.083	98.9516
1978	99.5828	101.011				1878	105.082	98.9512
1979	99.5987	101.028				1879	105.08	98.9508
1980	99.6152	101.04				1880	105.078	98.9505
1981	99.6273	101.045				1881	105.076	98.9503
1982	99.6286	101.042				1882	105.073	98.9501
1983	99.6222	101.031				1883	105.071	98.9501
1984	99.6192	101.019				1884	105.071	98.9501
1985	99.62	101.011				1885	105.072	98.9501
1986	99.6158	101.011				1886	105.072	98.95
1987	99.6083	101.013				1887	105.069	98.9499
1988	99.6082	101.013				1888	105.065	98.9498
1989	99.6119	101.011				1889	105.061	98.9497
1990	99.6036	101.007				1890	105.057	98.9494
1991	99.5825	101.003				1891	105.054	98.949
1992	99.5683	101.001				1892	105.051	98.9487
1993	99.5746	101.004				1893	105.047	98.9485
1994	99.5933	101.013				1894	105.041	98.9486
1995	99.6139	101.025				1895	105.038	98.9486
1996	99.6328	101.036				1896	105.038	98.9485
1997	99.6427	101.047				1897	105.037	98.9482
1998	99.6361	101.057				1898	105.034	98.948
1999	99.6208	101.061				1899	105.031	98.9479
2000	99.6143	101.058				1900	105.028	98.9477
2001	99.6176	101.051				1901	105.025	98.9473
2002	99.616	101.049				1902	105.02	98.9468
2003	99.608	101.053				1903	105.015	98.9468
2004	99.6109	101.059				1904	105.013	98.9472
2005	99.6284	101.062				1905	105.013	98.9478
2006	99.6447	101.064				1906	105.011	98.9481
2007	99.6555	101.067				1907	105.008	98.9484
2008	99.6717	101.071				1908	105.005	98.9489
2009	99.6894	101.076				1909	104.998	98.9492
2010	99.693	101.082				1910	104.989	98.9493
2011	99.6888	101.09				1911	104.981	98.9491
2012	99.7	101.095				1912	104.978	98.9487
2013	99.7257	101.094				1913	104.978	98.9482
2014	99.7402	101.088				1914	104.975	98.9475
2015	99.7331	101.08				1915	104.968	98.9469
2016	99.7195	101.073				1916	104.958	98.9467
2017	99.7088	101.071				1917	104.949	98.947
2018	99.6968	101.074				1918	104.942	98.9478
2019	99.6889	101.079				1919	104.938	98.9491
2020	99.6978	101.083				1920	104.933	98.9505
2021	99.7141	101.087				1921	104.924	98.9513
2022	99.7158	101.092				1922	104.914	98.9519
2023	99.7049	101.094				1923	104.906	98.9525
2024	99.7049	101.088				1924	104.903	98.953
2025	99.7195	101.08				1925	104.899	98.953
2026	99.7286	101.078				1926	104.89	98.9522
2027	99.724	101.082				1927	104.879	98.9514
2028	99.7203	101.089				1928	104.869	98.9514
2029	99.7242	101.098				1929	104.861	98.9522
2030	99.7241	101.109				1930	104.85	98.9533
2031	99.7155	101.12				1931	104.838	98.9542
2032	99.7092	101.126				1932	104.83	98.9547
2033	99.7076	101.126				1933	104.823	98.9544
2034	99.7006	101.122				1934	104.814	98.9536
2035	99.6898	101.117				1935	104.801	98.9529
2036	99.6887	101.114				1936	104.789	98.9525
2037	99.6956	101.113				1937	104.782	98.9527
2038	99.6925	101.116				1938	104.778	98.9533
2039	99.6744	101.115				1939	104.775	98.9542
2040	99.6529	101.109				1940	104.772	98.9554
2041	99.6339	101.1				1941	104.765	98.9561
2042	99.6159	101.096				1942	104.75	98.9553
2043	99.6072	101.098				1943	104.728	98.9537
2044	99.6185	101.1				1944	104.705	98.9533
2045	99.6385	101.103				1945	104.686	98.9542
2046	99.644	101.107				1946	104.671	98.954
2047	99.6335	101.109				1947	104.66	98.9519
2048	99.6238	101.107				1948	104.655	98.9493
2049	99.6187	101.102				1949	104.651	98.9482
2050	99.6063	101.102				1950	104.643	98.9492
2051	99.5869	101.107				1951	104.63	98.951
2052	99.5746	101.113				1952	104.619	98.953
2053	99.5724	101.115				1953	104.611	98.9553
2054	99.5687	101.115				1954	104.603	98.9574
2055	99.5594	101.118				1955	104.591	98.958
2056	99.553	101.12				1956	104.578	98.9558
2057	99.5519	101.117				1957	104.563	98.9522
2058	99.5472	101.109				1958	104.544	98.9502
2059	99.5392	101.103				1959	104.523	98.9516
2060	99.5409	101.103				1960	104.503	98.9552
2061	99.5549	101.109				1961	104.489	98.9579
2062	99.5662	101.118				1962	104.476	98.9581
2063	99.5651	101.124				1963	104.463	98.9566
2064	99.5594	101.124				1964	104.454	98.9561
2065	99.5576	101.119				1965	104.449	98.957
2066	99.5571	101.118				1966	104.441	98.9572
2067	99.5562	101.122				1967	104.429	98.9548
2068	99.5601	101.13				1968	104.417	98.9502
2069	99.5695	101.136				1969	104.404	98.9452
2070	99.5762	101.138				1970	104.386	98.9413
2071	99.5767	101.137				1971	104.368	98.94
2072	99.5763	101.136				1972	104.355	98.9419
2073	99.5765	101.134				1973	104.348	98.9451
2074	99.5739	101.132				1974	104.338	98.9451
2075	99.5714	101.133				1975	104.328	98.9384
2076	99.5772	101.137				1976	104.321	98.9254
2077	99.5893	101.14				1977	104.316	98.9105
2078	99.5954	101.14				1978	104.31	98.8988
2079	99.5921	101.136				1979	104.307	98.8929
2080	99.5884	101.132				1980	104.32	98.8928
2081	99.5876	101.129				1981	104.346	98.8957
2082	99.5828	101.128				1982	104.369	98.8985
2083	99.5731	101.127				1983	104.379	98.8997
2084	99.5685	101.126				1984	104.383	98.901
2085	99.574	101.129				1985	104.388	98.9043
2086	99.5833	101.137				1986	104.395	98.9101
2087	99.5913	101.149				1987	104.406	98.9175
2088	99.5986	101.158				1988	104.422	98.9247
2089	99.6033	101.158				1989	104.439	98.9302
2090	99.6003	101.151				1990	104.447	98.9334
2091	99.5924	101.144				1991	104.442	98.9344
2092	99.5893	101.141				1992	104.431	98.9333
2093	99.5916	101.14				1993	104.424	98.931
2094	99.5896	101.143				1994	104.422	98.9291
2095	99.5805	101.148				1995	104.424	98.9289
2096	99.5733	101.155				1996	104.429	98.9301
2097	99.574	101.162				1997	104.434	98.9308
2098	99.5786	101.165				1998	104.433	98.9294
2099	99.5847	101.162				1999	104.426	98.9265
2100	99.5943	101.156				2000	104.418	98.9249
2101	99.6035	101.153				2001	104.409	98.9267
2102	99.6043	101.154				2002	104.399	98.932
2103	99.5977	101.158				2003	104.385	98.9386
2104	99.5936	101.161				2004	104.371	98.9441
2105	99.5944	101.163				2005	104.356	98.9469
2106	99.5933	101.166				2006	104.338	98.9471
2107	99.5889	101.173				2007	104.317	98.9456
2108	99.588	101.181				2008	104.296	98.9419
2109	99.5919	101.186				2009	104.281	98.9357
2110	99.5925	101.187				2010	104.273	98.9286
2111	99.5864	101.184				2011	104.273	98.9241
2112	99.5787	101.179				2012	104.275	98.9244
2113	99.5724	101.175				2013	104.271	98.9283
2114	99.566	101.176				2014	104.26	98.9321
2115	99.5625	101.18				2015	104.247	98.9334
2116	99.5674	101.183				2016	104.236	98.9324
2117	99.5763	101.184				2017	104.225	98.9303
2118	99.5763	101.185				2018	104.215	98.9281
2119	99.5644	101.188				2019	104.208	98.926
2120	99.5504	101.191				2020	104.208	98.9241
2121	99.5412	101.195				2021	104.205	98.9225
2122	99.5353	101.198				2022	104.197	98.9214
2123	99.5332	101.201				2023	104.19	98.9205
2124	99.5392	101.204				2024	104.194	98.9192
2125	99.5499	101.205				2025	104.206	98.9179
2126	99.5546	101.205				2026	104.215	98.9174
2127	99.5509	101.205				2027	104.219	98.9181
2128	99.5464	101.206				2028	104.22	98.9194
2129	99.5441	101.207				2029	104.217	98.9198
2130	99.5394	101.207				2030	104.206	98.9181
2131	99.5346	101.206				2031	104.19	98.9149
2132	99.5389	101.2				2032	104.178	98.9117
2133	99.5507	101.19				2033	104.173	98.9092
2134	99.5564	101.181				2034	104.169	98.9073
2135	99.5515	101.18				2035	104.166	98.9052
2136	99.5458	101.187				2036	104.171	98.9029
2137	99.5442	101.199				2037	104.183	98.9006
2138	99.5391	101.207				2038	104.199	98.899
2139	99.5287	101.21				2039	104.213	98.8985
2140	99.5227	101.209				2040	104.226	98.8993
2141	99.5257	101.206				2041	104.241	98.901
2142	99.5305	101.204				2042	104.257	98.9026
2143	99.5344	101.201				2043	104.274	98.9026
2144	99.5435	101.197				2044	104.29	98.9005
2145	99.5553	101.193				2045	104.303	98.8968
2146	99.5578	101.19				2046	104.308	98.8926
2147	99.5506	101.19				2047	104.309	98.8888
2148	99.5477	101.191				2048	104.311	98.8849
2149	99.553	101.195				2049	104.32	98.8802
2150	99.5534	101.201				2050	104.342	98.8754
2151	99.5436	101.207				2051	104.377	98.8729
2152	99.5357	101.21				2052	104.421	98.8745
2153	99.5363	101.212				2053	104.462	98.8795
2154	99.5362	101.217				2054	104.49	98.8847
2155	99.5323	101.228				2055	104.508	98.8875
2156	99.5369	101.24				2056	104.523	98.8879
2157	99.5549	101.249				2057	104.536	98.8871
2158	99.5721	101.252				2058	104.542	98.8856
2159	99.5789	101.252				2059	104.544	98.8835
2160	99.5853	101.249				2060	104.548	98.8816
2161	99.6001	101.245				2061	104.557	98.8808
2162	99.6165	101.241				2062	104.563	98.8813
2163	99.6297	101.242				2063	104.566	98.8822
2164	99.6443	101.251				2064	104.567	98.8822
2165	99.6577	101.262				2065	104.571	98.8811
2166	99.6572	101.269				2066	104.576	98.8793
2167	99.6423	101.268				2067	104.583	98.8777
2168	99.6279	101.26				2068	104.591	98.8773
2169	99.6216	101.249				2069	104.599	98.8785
2170	99.6161	101.242				2070	104.603	98.8806
2171	99.6072	101.237				2071	104.609	98.8821
2172	99.6015	101.233				2072	104.619	98.8822
2173	99.6015	101.226				2073	104.632	98.8817
2174	99.6013	101.215				2074	104.644	98.8822
2175	99.6016	101.204				2075	104.654	98.8836
2176	99.6099	101.198				2076	104.665	98.8846
2177	99.6232	101.199				2077	104.679	98.8848
2178	99.6283	101.207				2078	104.694	98.8847
2179	99.6248	101.218				2079	104.706	98.885
2180	99.6265	101.225				2080	104.714	98.8849
2181	99.6369	101.228				2081	104.717	98.8835
2182	99.6412	101.233				2082	104.718	98.8808
2183	99.6322	101.244				2083	104.721	98.8782
2184	99.6227	101.258				2084	104.73	98.8763
2185	99.6256	101.266				2085	104.738	98.8756
2186	99.637	101.267				2086	104.741	98.876
2187	99.6477	101.263				2087	104.741	98.8775
2188	99.6558	101.26				2088	104.743	98.8794
2189	99.6608	101.255				2089	104.75	98.8811
2190	99.6592	101.248				2090	104.758	98.8824
2191	99.6534	101.242				2091	104.765	98.8838
2192	99.6513	101.239				2092	104.77	98.887
2193	99.6535	101.241				2093	104.773	98.8928
2194	99.654	101.249				2094	104.77	98.8999
2195	99.6536	101.26				2095	104.764	98.9055
2196	99.6595	101.271				2096	104.759	98.9075
2197	99.6691	101.278				2097	104.759	98.9065
2198	99.6703	101.275				2098	104.761	98.9042
2199	99.6602	101.264				2099	104.766	98.9015
2200	99.6484	101.249				2100	104.771	98.8977
2201	99.6399	101.238				2101	104.773	98.8925
2202	99.6305	101.234				2102	104.773	98.8879
2203	99.6212	101.237				2103	104.772	98.8853
2204	99.6205	101.24				2104	104.775	98.8847
2205	99.6282	101.241				2105	104.78	98.8846
2206	99.6332	101.239				2106	104.783	98.8838
2207	99.631	101.233				2107	104.787	98.8823
2208	99.6295	101.225				2108	104.794	98.8807
2209	99.632	101.216				2109	104.801	98.8806
2210	99.6322	101.213				2110	104.8	98.8827
2211	99.6289	101.218				2111	104.795	98.8864
2212	99.6317	101.23				2112	104.791	98.8897
2213	99.6445	101.241				2113	104.792	98.8917
2214	99.658	101.247				2114	104.792	98.8938
2215	99.6644	101.246				2115	104.788	98.8976
2216	99.6663	101.243				2116	104.782	98.9023
2217	99.666	101.243				2117	104.777	98.906
2218	99.66	101.248				2118	104.773	98.9074
2219	99.6492	101.253				2119	104.774	98.9073
2220	99.6421	101.258				2120	104.78	98.9078
2221	99.6413	101.259				2121	104.787	98.9106
2222	99.64	101.255				2122	104.788	98.9162
2223	99.6354	101.245				2123	104.782	98.923
2224	99.6353	101.233				2124	104.772	98.9288
2225	99.6446	101.227				2125	104.764	98.9324
2226	99.6567	101.232				2126	104.755	98.9343
2227	99.6645	101.246				2127	104.747	98.9358
2228	99.6682	101.26				2128	104.739	98.9369
2229	99.6693	101.267				2129	104.729	98.9371
2230	99.6659	101.266				2130	104.714	98.9369
2231	99.6595	101.26				2131	104.692	98.9383
2232	99.6566	101.252				2132	104.669	98.9426
2233	99.6586	101.245				2133	104.647	98.9487
2234	99.6595	101.244				2134	104.627	98.9535
2235	99.657	101.248				2135	104.607	98.9548
2236	99.6562	101.253				2136	104.586	98.9529
2237	99.658	101.256				2137	104.564	98.9499
2238	99.6568	101.257				2138	104.542	98.9472
2239	99.6503	101.258				2139	104.524	98.9453
2240	99.6443	101.262				2140	104.513	98.9442
2241	99.6428	101.268				2141	104.505	98.9438
2242	99.643	101.274				2142	104.494	98.944
2243	99.6433	101.276				2143	104.479	98.9439
2244	99.6459	101.273				2144	104.468	98.9429
2245	99.6505	101.268				2145	104.459	98.9416
2246	99.653	101.264				2146	104.447	98.9413
2247	99.6542	101.264				2147	104.425	98.9425
2248	99.6587	101.265				2148	104.397	98.9449
2249	99.6648	101.266				2149	104.371	98.9473
2250	99.6644	101.263				2150	104.35	98.9489
2251	99.6557	101.259				2151	104.336	98.9497
2252	99.6464	101.256				2152	104.327	98.9511
2253	99.6438	101.254				2153	104.318	98.9546
2254	99.6457	101.254				2154	104.298	98.9604
2255	99.6492	101.254				2155	104.265	98.9654
2256	99.6538	101.257				2156	104.223	98.9659
2257	99.655	101.263				2157	104.174	98.9602
2258	99.6464	101.27				2158	104.118	98.9498
2259	99.6292	101.274				2159	104.067	98.9382
2260	99.6161	101.271				2160	104.043	98.9289
2261	99.6143	101.262				2161	104.051	98.924
2262	99.6227	101.255				2162	104.081	98.9241
2263	99.6368	101.255				2163	104.114	98.9275
2264	99.6545	101.26				2164	104.142	98.9308
2265	99.669	101.265				2165	104.163	98.932
2266	99.6695	101.267				2166	104.177	98.9318
2267	99.6568	101.265				2167	104.188	98.9319
2268	99.643	101.26				2168	104.199	98.9327
2269	99.6381	101.255				2169	104.211	98.9332
2270	99.6392	101.251				2170	104.225	98.9326
2271	99.6404	101.248				2171	104.239	98.9316
2272	99.6422	101.245				2172	104.253	98.9305
2273	99.6451	101.244				2173	104.261	98.9293
2274	99.6455	101.245				2174	104.26	98.9278
2275	99.6424	101.249				2175	104.253	98.9261
2276	99.6387	101.254				2176	104.249	98.9244
2277	99.6354	101.259				2177	104.254	98.9223
2278	99.6277	101.262				2178	104.263	98.9196
2279	99.615	101.265				2179	104.27	98.9163
2280	99.6055	101.266				2180	104.271	98.9131
2281	99.6051	101.265				2181	104.266	98.9109
2282	99.6125	101.262				2182	104.259	98.9101
2283	99.6212	101.26				2183	104.256	98.9109
2284	99.6298	101.259				2184	104.264	98.9132
2285	99.6373	101.257				2185	104.28	98.9164
2286	99.6424	101.257				2186	104.3	98.9196
2287	99.6445	101.257				2187	104.319	98.9214
2288	99.647	101.258				2188	104.337	98.921
2289	99.6517	101.26				2189	104.353	98.9187
2290	99.6563	101.262				2190	104.366	98.9159
2291	99.6598	101.263				2191	104.374	98.914
2292	99.6648	101.261				2192	104.382	98.9136
2293	99.6734	101.258				2193	104.39	98.914
2294	99.6798	101.254				2194	104.397	98.914
2295	99.6819	101.249				2195	104.406	98.9135
2296	99.68	101.243				2196	104.417	98.9128
2297	99.6789	101.237				2197	104.427	98.9127
2298	99.6749	101.232				2198	104.432	98.913
2299	99.6696	101.229				2199	104.433	98.9132
2300	99.6638	101.227				2200	104.435	98.9131
2301	99.6601	101.228				2201	104.441	98.9124
2302	99.6555	101.233				2202	104.448	98.9115
2303	99.6458	101.241				2203	104.452	98.9104
2304	99.6338	101.249				2204	104.456	98.9095
2305	99.6219	101.254				2205	104.459	98.9091
2306	99.6161	101.255				2206	104.461	98.9093
2307	99.6149	101.254				2207	104.463	98.9097
2308	99.6224	101.254				2208	104.468	98.9096
2309	99.6348	101.257				2209	104.477	98.909
2310	99.6411	101.261				2210	104.489	98.9083
2311	99.636	101.263				2211	104.5	98.908
2312	99.6288	101.261				2212	104.51	98.9081
2313	99.6461	101.255				2213	104.517	98.9084
2314	99.7025	101.25				2214	104.52	98.9086
2315	99.792	101.251				2215	104.522	98.9086
2316	99.8838	101.257				2216	104.525	98.9084
2317	99.9403	101.261				2217	104.531	98.9082
2318	99.9354	101.261				2218	104.538	98.9081
2319	99.878	101.258				2219	104.546	98.9083
2320	99.8031	101.256				2220	104.553	98.9087
2321	99.7419	101.257				2221	104.558	98.9088
2322	99.7177	101.26				2222	104.563	98.9082
2323	99.7338	101.262				2223	104.568	98.9073
2324	99.8069	101.26				2224	104.574	98.9064
2325	99.9067	101.252				2225	104.58	98.9059
2326	99.9896	101.241				2226	104.586	98.9058
2327	99.996	101.234				2227	104.591	98.9058
2328	99.9167	101.237				2228	104.597	98.9058
2329	99.7934	101.249				2229	104.603	98.9055
2330	99.6591	101.262				2230	104.608	98.9049
2331	99.5744	101.266				2231	104.613	98.904
2332	99.5732	101.262				2232	104.618	98.9028
2333	99.6616	101.255				2233	104.623	98.9016
2334	99.7744	101.255				2234	104.628	98.901
2335	99.8312	101.263				2235	104.633	98.9015
2336	99.8443	101.275				2236	104.637	98.9029
2337	99.8478	101.285				2237	104.642	98.9049
2338	99.8705	101.288				2238	104.647	98.9066
2339	99.9045	101.282				2239	104.653	98.9076
2340	99.9551	101.27				2240	104.658	98.9076
2341	100.013	101.259				2241	104.664	98.9064
2342	100.045	101.255				2242	104.67	98.9042
2343	99.9709	101.256				2243	104.676	98.9013
2344	99.749	101.257				2244	104.682	98.8982
2345	99.4802	101.261				2245	104.687	98.8956
2346	99.4493	101.271				2246	104.691	98.8942
2347	99.771	101.284				2247	104.695	98.8943
2348	100.221	101.29				2248	104.699	98.8957
2349	100.478	101.283				2249	104.704	98.8974
2350	100.386	101.261				2250	104.711	98.8984
2351	100.06	101.232				2251	104.718	98.8983
2352	99.7459	101.211				2252	104.726	98.8977
2353	99.6447	101.208				2253	104.734	98.8969
2354	99.7092	101.22				2254	104.74	98.8963
2355	99.7725	101.237				2255	104.745	98.896
2356	99.7999	101.251				2256	104.75	98.8959
2357	99.8204	101.262				2257	104.756	98.8955
2358	99.8287	101.267				2258	104.763	98.8945
2359	99.7957	101.272				2259	104.771	98.893
2360	99.7564	101.278				2260	104.779	98.8916
2361	99.7375	101.281				2261	104.786	98.891
2362	99.7128	101.278				2262	104.792	98.891
2363	99.6891	101.268				2263	104.798	98.891
2364	99.6714	101.256				2264	104.805	98.8905
2365	99.6739	101.247				2265	104.811	98.8897
2366	99.6958	101.242				2266	104.817	98.8891
2367	99.7228	101.241				2267	104.822	98.8892
2368	99.7551	101.24				2268	104.829	98.89
2369	99.7892	101.236				2269	104.838	98.8907
2370	99.8081	101.234				2270	104.846	98.8906
2371	99.8032	101.239				2271	104.853	98.8895
2372	99.7746	101.251				2272	104.86	98.8875
2373	99.7158	101.262				2273	104.867	98.8853
2374	99.6236	101.269				2274	104.876	98.8836
2375	99.5154	101.271				2275	104.884	98.8828
2376	99.4185	101.269				2276	104.891	98.8831
2377	99.3512	101.268				2277	104.898	98.8841
2378	99.3225	101.267				2278	104.904	98.885
2379	99.3357	101.268				2279	104.91	98.8851
2380	99.3834	101.27				2280	104.916	98.8844
2381	99.4466	101.271				2281	104.924	98.8836
2382	99.5054	101.271				2282	104.931	98.8832
2383	99.5496	101.27				2283	104.94	98.8838
2384	99.5762	101.271				2284	104.949	98.8851
2385	99.5835	101.272				2285	104.958	98.8866
2386	99.5747	101.274				2286	104.967	98.8875
2387	99.5591	101.277				2287	104.974	98.8875
2388	99.5452	101.277				2288	104.982	98.8871
2389	99.5346	101.277				2289	104.989	98.8872
2390	99.5258	101.277				2290	104.996	98.8881
2391	99.5199	101.276				2291	105.003	98.8889
2392	99.518	101.276				2292	105.011	98.8892
2393	99.517	101.276				2293	105.018	98.8893
2394	99.514	101.277				2294	105.024	98.8901
2395	99.5116	101.279				2295	105.03	98.892
2396	99.5138	101.281				2296	105.036	98.8943
2397	99.5187	101.281				2297	105.044	98.8961
2398	99.5216	101.28				2298	105.053	98.8973
2399	99.5214	101.279				2299	105.062	98.8983
2400	99.5203	101.28				2300	105.071	98.8997
2401	99.5188	101.283				2301	105.08	98.901
2402	99.5158	101.286				2302	105.088	98.9019
2403	99.5123	101.29				2303	105.095	98.9022
2404	99.5106	101.293				2304	105.104	98.9021
2405	99.5102	101.295				2305	105.112	98.9024
2406	99.5091	101.294				2306	105.117	98.9034
2407	99.5079	101.291				2307	105.12	98.9056
2408	99.5078	101.287				2308	105.122	98.9089
2409	99.5076	101.282				2309	105.125	98.9127
2410	99.5059	101.278				2310	105.128	98.9161
2411	99.5045	101.275				2311	105.131	98.9187
2412	99.5054	101.275				2312	105.135	98.9204
2413	99.5067	101.276				2313	105.141	98.9213
2414	99.5054	101.279				2314	105.148	98.9215
2415	99.503	101.283				2315	105.157	98.9213
2416	99.5023	101.287				2316	105.167	98.9213
2417	99.5027	101.29				2317	105.176	98.9219
2418	99.5014	101.291				2318	105.182	98.9233
2419	99.4983	101.29				2319	105.186	98.9256
2420	99.4959	101.288				2320	105.188	98.9283
2421	99.4948	101.287				2321	105.188	98.9304
2422	99.4941	101.286				2322	105.187	98.9315
2423	99.4944	101.285				2323	105.188	98.9321
2424	99.4963	101.285				2324	105.192	98.9332
2425	99.498	101.285				2325	105.201	98.9357
2426	99.4976	101.285				2326	105.208	98.9391
2427	99.4964	101.286				2327	105.213	98.9426
2428	99.4969	101.287				2328	105.215	98.9455
2429	99.4987	101.289				2329	105.215	98.9477
2430	99.4994	101.29				2330	105.216	98.9493
2431	99.4989	101.289				2331	105.215	98.9505
2432	99.4983	101.285				2332	105.215	98.9516
2433	99.4974	101.281				2333	105.214	98.9527
2434	99.4959	101.279				2334	105.213	98.9542
2435	99.4952	101.28				2335	105.212	98.956
2436	99.4967	101.285				2336	105.211	98.9577
2437	99.4987	101.289				2337	105.212	98.959
2438	99.4988	101.29				2338	105.213	98.9598
2439	99.4977	101.29				2339	105.211	98.9605
2440	99.4965	101.289				2340	105.207	98.9615
2441	99.4939	101.29				2341	105.202	98.9629
2442	99.4896	101.294				2342	105.199	98.9648
2443	99.4869	101.298				2343	105.195	98.9667
2444	99.4885	101.302				2344	105.191	98.9678
2445	99.4914	101.303				2345	105.185	98.9683
2446	99.4902	101.303				2346	105.182	98.9684
2447	99.4846	101.3				2347	105.184	98.9688
2448	99.4778	101.296				2348	105.188	98.9697
2449	99.4718	101.291				2349	105.189	98.971
2450	99.4679	101.286				2350	105.187	98.9723
2451	99.4689	101.283				2351	105.183	98.9732
2452	99.4762	101.282				2352	105.18	98.9735
2453	99.4861	101.286				2353	105.179	98.9734
2454	99.4923	101.293				2354	105.179	98.9734
2455	99.4928	101.3				2355	105.177	98.9733
2456	99.4902	101.305				2356	105.174	98.9731
2457	99.4873	101.306				2357	105.17	98.9732
2458	99.4849	101.305				2358	105.166	98.9736
2459	99.484	101.302				2359	105.163	98.9741
2460	99.4841	101.299				2360	105.159	98.9744
2461	99.4828	101.297				2361	105.156	98.9745
2462	99.4793	101.296				2362	105.151	98.9744
2463	99.477	101.296				2363	105.146	98.9744
2464	99.479	101.296				2364	105.14	98.9743
2465	99.4825	101.296				2365	105.136	98.9742
2466	99.4828	101.296				2366	105.132	98.974
2467	99.4789	101.296				2367	105.128	98.9737
2468	99.4737	101.294				2368	105.124	98.9734
2469	99.4687	101.291				2369	105.121	98.9731
2470	99.4643	101.288				2370	105.116	98.9728
2471	99.4628	101.288				2371	105.112	98.9723
2472	99.4657	101.289				2372	105.108	98.9719
2473	99.4706	101.291				2373	105.103	98.9714
2474	99.4727	101.292				2374	105.099	98.971
2475	99.4707	101.294				2375	105.094	98.9705
2476	99.4663	101.297				2376	105.089	98.9699
2477	99.4609	101.3				2377	105.084	98.9693
2478	99.4559	101.303				2378	105.08	98.9687
2479	99.454	101.302				2379	105.076	98.9681
2480	99.4559	101.296				2380	105.071	98.9675
2481	99.4574	101.29				2381	105.067	98.9669
2482	99.4537	101.287				2382	105.063	98.9663
2483	99.4466	101.288				2383	105.059	98.9656
2484	99.4415	101.291				2384	105.055	98.9649
2485	99.44	101.292				2385	105.052	98.9642
2486	99.4391	101.292				2386	105.048	98.9635
2487	99.4366	101.294				2387	105.044	98.9628
2488	99.4326	101.297				2388	105.04	98.9622
2489	99.4269	101.301				2389	105.036	98.9615
2490	99.4197	101.303				2390	105.032	98.9608
2491	99.413	101.303				2391	105.028	98.9602
2492	99.4082	101.301				2392	105.023	98.9596
2493	99.403	101.298				2393	105.019	98.959
2494	99.3946	101.295				2394	105.016	98.9584
2495	99.3843	101.293				2395	105.012	98.9578
2496	99.3754	101.291				2396	105.008	98.9572
2497	99.368	101.29				2397	105.004	98.9567
2498	99.3614	101.29				2398	104.999	98.9561
2499	99.3578	101.29				2399	104.995	98.9555
2500	99.3603	101.29				2400	104.991	98.9549
2501	99.3661	101.29				2401	104.987	98.9543
2502	99.3694	101.29				2402	104.983	98.9538
2503	99.3685	101.291				2403	104.978	98.9534
2504	99.3669	101.291				2404	104.974	98.9531
2505	99.3677	101.291				2405	104.97	98.9528
2506	99.3706	101.29				2406	104.967	98.9525
2507	99.3753	101.293				2407	104.964	98.952
2508	99.3816	101.298				2408	104.96	98.9513
2509	99.3876	101.303				2409	104.956	98.9503
2510	99.3907	101.303				2410	104.952	98.9493
2511	99.3913	101.301				2411	104.947	98.9485
2512	99.3913	101.299				2412	104.944	98.9482
2513	99.3912	101.297				2413	104.942	98.9483
2514	99.3907	101.295				2414	104.939	98.9485
2515	99.3918	101.293				2415	104.936	98.9484
2516	99.3957	101.292				2416	104.932	98.9481
2517	99.3998	101.292				2417	104.929	98.9479
2518	99.4006	101.293				2418	104.926	98.9476
2519	99.3985	101.293				2419	104.923	98.947
2520	99.3965	101.292				2420	104.92	98.9459
2521	99.3951	101.292				2421	104.916	98.9448
2522	99.3926	101.296				2422	104.913	98.9443
2523	99.3901	101.303				2423	104.91	98.9443
2524	99.3904	101.308				2424	104.907	98.9442
2525	99.3932	101.309				2425	104.904	98.9439
2526	99.3959	101.306				2426	104.901	98.9436
2527	99.3978	101.3				2427	104.897	98.9435
2528	99.4008	101.297				2428	104.894	98.9441
2529	99.4043	101.299				2429	104.891	98.9452
2530	99.4066	101.303				2430	104.888	98.9462
2531	99.408	101.306				2431	104.885	98.9467
2532	99.4109	101.307				2432	104.882	98.9466
2533	99.4154	101.305				2433	104.879	98.9463
2534	99.4193	101.304				2434	104.876	98.9462
2535	99.4219	101.304				2435	104.873	98.9456
2536	99.4243	101.304				2436	104.871	98.9444
2537	99.4261	101.303				2437	104.868	98.9429
2538	99.427	101.303				2438	104.865	98.942
2539	99.4284	101.305				2439	104.862	98.9419
2540	99.4315	101.31				2440	104.859	98.9421
2541	99.4333	101.314				2441	104.856	98.942
2542	99.4307	101.317				2442	104.853	98.9416
2543	99.4268	101.315				2443	104.851	98.9409
2544	99.4275	101.311				2444	104.848	98.9399
2545	99.4337	101.305				2445	104.845	98.9387
2546	99.4393	101.3				2446	104.843	98.9375
2547	99.4403	101.297				2447	104.84	98.9364
2548	99.4384	101.297				2448	104.837	98.9354
2549	99.4373	101.298				2449	104.835	98.9347
2550	99.4378	101.298				2450	104.832	98.9347
2551	99.4391	101.296				2451	104.829	98.9351
2552	99.4413	101.294				2452	104.827	98.9358
2553	99.4441	101.294				2453	104.824	98.9361
2554	99.4464	101.298				2454	104.822	98.936
2555	99.4472	101.305				2455	104.819	98.9356
2556	99.4452	101.31				2456	104.817	98.935
2557	99.439	101.311				2457	104.814	98.9343
2558	99.4294	101.309				2458	104.812	98.9337
2559	99.421	101.305				2459	104.809	98.9338
2560	99.4184	101.303				2460	104.807	98.9347
2561	99.421	101.303				2461	104.804	98.9362
2562	99.4252	101.304				2462	104.802	98.9375
2563	99.4282	101.305				2463	104.8	98.9381
2564	99.4294	101.306				2464	104.797	98.9375
2565	99.4279	101.307				2465	104.795	98.9361
2566	99.4229	101.309				2466	104.793	98.9343
2567	99.4167	101.31				2467	104.79	98.9328
2568	99.4127	101.312				2468	104.788	98.9317
2569	99.4117	101.314				2469	104.786	98.9311
2570	99.4132	101.315				2470	104.783	98.9309
2571	99.4179	101.313				2471	104.781	98.931
2572	99.4261	101.31				2472	104.779	98.9312
2573	99.4336	101.306				2473	104.777	98.9312
2574	99.4346	101.303				2474	104.774	98.9308
2575	99.4291	101.302				2475	104.772	98.9301
2576	99.4228	101.302				2476	104.77	98.9292
2577	99.42	101.302				2477	104.768	98.9285
2578	99.4201	101.303				2478	104.765	98.928
2579	99.4209	101.305				2479	104.763	98.9279
2580	99.4209	101.308				2480	104.76	98.928
2581	99.4192	101.312				2481	104.758	98.9281
2582	99.4148	101.317				2482	104.756	98.928
2583	99.41	101.322				2483	104.754	98.9274
2584	99.4081	101.326				2484	104.752	98.9265
2585	99.4102	101.326				2485	104.749	98.9256
2586	99.414	101.322				2486	104.747	98.9251
2587	99.4172	101.317				2487	104.745	98.9248
2588	99.4191	101.314				2488	104.742	98.9246
2589	99.4191	101.313				2489	104.739	98.9245
2590	99.4168	101.315				2490	104.737	98.9246
2591	99.4141	101.317				2491	104.735	98.9248
2592	99.4136	101.319				2492	104.733	98.9251
2593	99.4154	101.317				2493	104.731	98.9253
2594	99.4171	101.314				2494	104.728	98.9253
2595	99.4167	101.312				2495	104.726	98.9247
2596	99.414	101.314				2496	104.724	98.924
2597	99.4099	101.317				2497	104.722	98.9233
2598	99.4051	101.318				2498	104.719	98.9227
2599	99.401	101.318				2499	104.715	98.9224
2600	99.3978	101.317				2500	104.712	98.9225
2601	99.3944	101.314				2501	104.709	98.9231
2602	99.3905	101.313				2502	104.708	98.9237
2603	99.3891	101.314				2503	104.707	98.9236
2604	99.3931	101.318				2504	104.707	98.9226
2605	99.4007	101.321				2505	104.705	98.9208
2606	99.4068	101.321				2506	104.701	98.9189
2607	99.4084	101.319				2507	104.697	98.9173
2608	99.4062	101.318				2508	104.692	98.9163
2609	99.4022	101.316				2509	104.687	98.9159
2610	99.3976	101.315				2510	104.683	98.916
2611	99.3936	101.316				2511	104.679	98.9162
2612	99.3902	101.319				2512	104.677	98.9164
2613	99.3866	101.322				2513	104.676	98.9167
2614	99.3823	101.323				2514	104.675	98.9172
2615	99.3789	101.321				2515	104.674	98.9175
2616	99.3783	101.317				2516	104.672	98.9177
2617	99.3796	101.316				2517	104.67	98.9177
2618	99.3809	101.319				2518	104.668	98.9173
2619	99.3822	101.325				2519	104.665	98.9165
2620	99.3841	101.33				2520	104.662	98.9158
2621	99.3849	101.331				2521	104.658	98.9156
2622	99.3829	101.327				2522	104.654	98.916
2623	99.3799	101.322				2523	104.65	98.9165
2624	99.3788	101.32				2524	104.646	98.9166
2625	99.3799	101.319				2525	104.642	98.9165
2626	99.3808	101.319				2526	104.638	98.916
2627	99.3802	101.319				2527	104.634	98.9153
2628	99.3787	101.318				2528	104.631	98.9147
2629	99.3763	101.319				2529	104.63	98.9145
2630	99.3722	101.321				2530	104.628	98.9147
2631	99.3675	101.324				2531	104.626	98.915
2632	99.3644	101.326				2532	104.625	98.9148
2633	99.3633	101.326				2533	104.624	98.9144
2634	99.3629	101.325				2534	104.622	98.9141
2635	99.3622	101.323				2535	104.621	98.9141
2636	99.3618	101.323				2536	104.621	98.914
2637	99.3613	101.323				2537	104.623	98.9139
2638	99.3598	101.325				2538	104.625	98.9134
2639	99.357	101.327				2539	104.625	98.9124
2640	99.3535	101.328				2540	104.623	98.911
2641	99.3488	101.328				2541	104.62	98.9096
2642	99.3425	101.326				2542	104.616	98.9085
2643	99.3362	101.324				2543	104.614	98.908
2644	99.3322	101.324				2544	104.613	98.9077
2645	99.3304	101.325				2545	104.614	98.9075
2646	99.3284	101.327				2546	104.615	98.9072
2647	99.3246	101.33				2547	104.614	98.9067
[truncated: 1,453 more rows]

## Sheet: Zeta Potential
	Apparent Zeta Potential (mV)	Total Counts			Apparent Zeta Potential (mV)	Total Counts			Apparent Zeta Potential (mV)	Total Counts						Apparent Zeta Potential (mV)	Total Counts			Apparent Zeta Potential (mV)	Total Counts			Apparent Zeta Potential (mV)	Total Counts
		Sillicone run 1				Sillicone run 2				Sillicone run 3							Latex run 1				Latex run 2				Latex run 3
Zeta Potentials[1] (mV)	-149	0		Zeta Potentials[1] (mV)	-147	0		Zeta Potentials[1] (mV)	-147	0					Zeta Potentials[1] (mV)	-150	0		Zeta Potentials[1] (mV)	-147	0		Zeta Potentials[1] (mV)	-147	0
Zeta Potentials[2] (mV)	-146	0		Zeta Potentials[2] (mV)	-144	0		Zeta Potentials[2] (mV)	-144	0					Zeta Potentials[2] (mV)	-146	0		Zeta Potentials[2] (mV)	-144	0		Zeta Potentials[2] (mV)	-144	0
Zeta Potentials[3] (mV)	-142	0		Zeta Potentials[3] (mV)	-140	0		Zeta Potentials[3] (mV)	-140	0					Zeta Potentials[3] (mV)	-143	0		Zeta Potentials[3] (mV)	-140	0		Zeta Potentials[3] (mV)	-140	0
Zeta Potentials[4] (mV)	-139	0		Zeta Potentials[4] (mV)	-137	0		Zeta Potentials[4] (mV)	-137	0					Zeta Potentials[4] (mV)	-140	0		Zeta Potentials[4] (mV)	-137	0		Zeta Potentials[4] (mV)	-137	0
Zeta Potentials[5] (mV)	-135	0		Zeta Potentials[5] (mV)	-133	0		Zeta Potentials[5] (mV)	-133	0					Zeta Potentials[5] (mV)	-136	0		Zeta Potentials[5] (mV)	-134	0		Zeta Potentials[5] (mV)	-134	0
Zeta Potentials[6] (mV)	-132	0		Zeta Potentials[6] (mV)	-130	0		Zeta Potentials[6] (mV)	-129	0					Zeta Potentials[6] (mV)	-133	0		Zeta Potentials[6] (mV)	-131	0		Zeta Potentials[6] (mV)	-130	0
Zeta Potentials[7] (mV)	-128	0		Zeta Potentials[7] (mV)	-126	0		Zeta Potentials[7] (mV)	-126	0					Zeta Potentials[7] (mV)	-130	0		Zeta Potentials[7] (mV)	-127	0		Zeta Potentials[7] (mV)	-127	0
Zeta Potentials[8] (mV)	-124	0		Zeta Potentials[8] (mV)	-123	0		Zeta Potentials[8] (mV)	-122	0					Zeta Potentials[8] (mV)	-126	0		Zeta Potentials[8] (mV)	-124	0		Zeta Potentials[8] (mV)	-124	0
Zeta Potentials[9] (mV)	-121	0		Zeta Potentials[9] (mV)	-119	0		Zeta Potentials[9] (mV)	-119	0					Zeta Potentials[9] (mV)	-123	0		Zeta Potentials[9] (mV)	-121	0		Zeta Potentials[9] (mV)	-120	0
Zeta Potentials[10] (mV)	-117	0		Zeta Potentials[10] (mV)	-116	0		Zeta Potentials[10] (mV)	-115	0					Zeta Potentials[10] (mV)	-120	0		Zeta Potentials[10] (mV)	-117	0		Zeta Potentials[10] (mV)	-117	0
Zeta Potentials[11] (mV)	-114	0		Zeta Potentials[11] (mV)	-112	0		Zeta Potentials[11] (mV)	-112	0					Zeta Potentials[11] (mV)	-116	0		Zeta Potentials[11] (mV)	-114	0		Zeta Potentials[11] (mV)	-114	0
Zeta Potentials[12] (mV)	-110	0		Zeta Potentials[12] (mV)	-109	0		Zeta Potentials[12] (mV)	-108	0					Zeta Potentials[12] (mV)	-113	0		Zeta Potentials[12] (mV)	-111	0		Zeta Potentials[12] (mV)	-110	0
Zeta Potentials[13] (mV)	-107	0		Zeta Potentials[13] (mV)	-105	0		Zeta Potentials[13] (mV)	-105	0					Zeta Potentials[13] (mV)	-110	0		Zeta Potentials[13] (mV)	-107	0		Zeta Potentials[13] (mV)	-107	0
Zeta Potentials[14] (mV)	-103	0		Zeta Potentials[14] (mV)	-102	0		Zeta Potentials[14] (mV)	-101	0					Zeta Potentials[14] (mV)	-107	0		Zeta Potentials[14] (mV)	-104	0		Zeta Potentials[14] (mV)	-104	0
Zeta Potentials[15] (mV)	-99.9	0		Zeta Potentials[15] (mV)	-98.2	0		Zeta Potentials[15] (mV)	-97.9	0					Zeta Potentials[15] (mV)	-103	0		Zeta Potentials[15] (mV)	-101	0		Zeta Potentials[15] (mV)	-101	0
Zeta Potentials[16] (mV)	-96.4	0		Zeta Potentials[16] (mV)	-94.7	0		Zeta Potentials[16] (mV)	-94.4	0					Zeta Potentials[16] (mV)	-99.9	0		Zeta Potentials[16] (mV)	-97.4	0		Zeta Potentials[16] (mV)	-97.3	0
Zeta Potentials[17] (mV)	-92.9	0		Zeta Potentials[17] (mV)	-91.2	0		Zeta Potentials[17] (mV)	-90.9	0					Zeta Potentials[17] (mV)	-96.6	0		Zeta Potentials[17] (mV)	-94.1	0		Zeta Potentials[17] (mV)	-94	0
Zeta Potentials[18] (mV)	-89.4	0		Zeta Potentials[18] (mV)	-87.7	0		Zeta Potentials[18] (mV)	-87.4	0					Zeta Potentials[18] (mV)	-93.3	0		Zeta Potentials[18] (mV)	-90.8	0		Zeta Potentials[18] (mV)	-90.6	0
Zeta Potentials[19] (mV)	-85.9	0		Zeta Potentials[19] (mV)	-84.2	0		Zeta Potentials[19] (mV)	-83.9	0					Zeta Potentials[19] (mV)	-90	0		Zeta Potentials[19] (mV)	-87.5	0		Zeta Potentials[19] (mV)	-87.3	0
Zeta Potentials[20] (mV)	-82.4	0		Zeta Potentials[20] (mV)	-80.7	0		Zeta Potentials[20] (mV)	-80.4	0					Zeta Potentials[20] (mV)	-86.7	0		Zeta Potentials[20] (mV)	-84.2	0		Zeta Potentials[20] (mV)	-84	0
Zeta Potentials[21] (mV)	-78.9	0		Zeta Potentials[21] (mV)	-77.2	0		Zeta Potentials[21] (mV)	-76.9	0					Zeta Potentials[21] (mV)	-83.4	0		Zeta Potentials[21] (mV)	-80.9	0		Zeta Potentials[21] (mV)	-80.7	0
Zeta Potentials[22] (mV)	-75.3	0		Zeta Potentials[22] (mV)	-73.7	0		Zeta Potentials[22] (mV)	-73.4	0					Zeta Potentials[22] (mV)	-80.1	0		Zeta Potentials[22] (mV)	-77.6	0		Zeta Potentials[22] (mV)	-77.4	0
Zeta Potentials[23] (mV)	-71.8	0		Zeta Potentials[23] (mV)	-70.1	0		Zeta Potentials[23] (mV)	-69.8	0					Zeta Potentials[23] (mV)	-76.8	0		Zeta Potentials[23] (mV)	-74.3	0		Zeta Potentials[23] (mV)	-74.1	0
Zeta Potentials[24] (mV)	-68.3	0		Zeta Potentials[24] (mV)	-66.6	0		Zeta Potentials[24] (mV)	-66.3	0					Zeta Potentials[24] (mV)	-73.5	0		Zeta Potentials[24] (mV)	-71	0		Zeta Potentials[24] (mV)	-70.8	0
Zeta Potentials[25] (mV)	-64.8	0		Zeta Potentials[25] (mV)	-63.1	0		Zeta Potentials[25] (mV)	-62.8	0					Zeta Potentials[25] (mV)	-70.1	0		Zeta Potentials[25] (mV)	-67.7	0		Zeta Potentials[25] (mV)	-67.5	0
Zeta Potentials[26] (mV)	-61.3	0		Zeta Potentials[26] (mV)	-59.6	0		Zeta Potentials[26] (mV)	-59.3	0					Zeta Potentials[26] (mV)	-66.8	0		Zeta Potentials[26] (mV)	-64.4	0		Zeta Potentials[26] (mV)	-64.2	0
Zeta Potentials[27] (mV)	-57.8	0		Zeta Potentials[27] (mV)	-56.1	0		Zeta Potentials[27] (mV)	-55.8	0					Zeta Potentials[27] (mV)	-63.5	0		Zeta Potentials[27] (mV)	-61.1	0		Zeta Potentials[27] (mV)	-60.9	0
Zeta Potentials[28] (mV)	-54.3	0		Zeta Potentials[28] (mV)	-52.6	0		Zeta Potentials[28] (mV)	-52.3	0					Zeta Potentials[28] (mV)	-60.2	0		Zeta Potentials[28] (mV)	-57.7	0		Zeta Potentials[28] (mV)	-57.6	0
Zeta Potentials[29] (mV)	-50.8	0		Zeta Potentials[29] (mV)	-49.1	0		Zeta Potentials[29] (mV)	-48.8	0					Zeta Potentials[29] (mV)	-56.9	0		Zeta Potentials[29] (mV)	-54.4	0		Zeta Potentials[29] (mV)	-54.2	0
Zeta Potentials[30] (mV)	-47.3	0		Zeta Potentials[30] (mV)	-45.6	0		Zeta Potentials[30] (mV)	-45.3	0					Zeta Potentials[30] (mV)	-53.6	0		Zeta Potentials[30] (mV)	-51.1	0		Zeta Potentials[30] (mV)	-50.9	0
Zeta Potentials[31] (mV)	-43.8	0		Zeta Potentials[31] (mV)	-42.1	0		Zeta Potentials[31] (mV)	-41.8	0					Zeta Potentials[31] (mV)	-50.3	0		Zeta Potentials[31] (mV)	-47.8	0		Zeta Potentials[31] (mV)	-47.6	0
Zeta Potentials[32] (mV)	-40.2	0		Zeta Potentials[32] (mV)	-38.6	19459.7		Zeta Potentials[32] (mV)	-38.3	10121.7					Zeta Potentials[32] (mV)	-47	0		Zeta Potentials[32] (mV)	-44.5	0		Zeta Potentials[32] (mV)	-44.3	0
Zeta Potentials[33] (mV)	-36.7	4232.07		Zeta Potentials[33] (mV)	-35.1	46792.2		Zeta Potentials[33] (mV)	-34.8	27538.4					Zeta Potentials[33] (mV)	-43.7	0		Zeta Potentials[33] (mV)	-41.2	0		Zeta Potentials[33] (mV)	-41	0
Zeta Potentials[34] (mV)	-33.2	17017.1		Zeta Potentials[34] (mV)	-31.6	47696.4		Zeta Potentials[34] (mV)	-31.3	51926.1					Zeta Potentials[34] (mV)	-40.4	0		Zeta Potentials[34] (mV)	-37.9	0		Zeta Potentials[34] (mV)	-37.7	0
Zeta Potentials[35] (mV)	-29.7	28948.2		Zeta Potentials[35] (mV)	-28	47834.5		Zeta Potentials[35] (mV)	-27.7	135048					Zeta Potentials[35] (mV)	-37	0		Zeta Potentials[35] (mV)	-34.6	0		Zeta Potentials[35] (mV)	-34.4	0
Zeta Potentials[36] (mV)	-26.2	75030.7		Zeta Potentials[36] (mV)	-24.5	74895.5		Zeta Potentials[36] (mV)	-24.2	249625					Zeta Potentials[36] (mV)	-33.7	0		Zeta Potentials[36] (mV)	-31.3	0		Zeta Potentials[36] (mV)	-31.1	0
Zeta Potentials[37] (mV)	-22.7	215745		Zeta Potentials[37] (mV)	-21	122729		Zeta Potentials[37] (mV)	-20.7	335182					Zeta Potentials[37] (mV)	-30.4	0		Zeta Potentials[37] (mV)	-28	0		Zeta Potentials[37] (mV)	-27.8	0
Zeta Potentials[38] (mV)	-19.2	362609		Zeta Potentials[38] (mV)	-17.5	250371		Zeta Potentials[38] (mV)	-17.2	415975					Zeta Potentials[38] (mV)	-27.1	0		Zeta Potentials[38] (mV)	-24.7	0		Zeta Potentials[38] (mV)	-24.5	0
Zeta Potentials[39] (mV)	-15.7	366655		Zeta Potentials[39] (mV)	-14	366685		Zeta Potentials[39] (mV)	-13.7	429757					Zeta Potentials[39] (mV)	-23.8	0		Zeta Potentials[39] (mV)	-21.3	0		Zeta Potentials[39] (mV)	-21.2	1099.32
Zeta Potentials[40] (mV)	-12.2	271847		Zeta Potentials[40] (mV)	-10.5	279343		Zeta Potentials[40] (mV)	-10.2	307284					Zeta Potentials[40] (mV)	-20.5	1736.3		Zeta Potentials[40] (mV)	-18	0		Zeta Potentials[40] (mV)	-17.9	21899.9
Zeta Potentials[41] (mV)	-8.65	149988		Zeta Potentials[41] (mV)	-6.99	97246.3		Zeta Potentials[41] (mV)	-6.69	138531					Zeta Potentials[41] (mV)	-17.2	29255.5		Zeta Potentials[41] (mV)	-14.7	42418.6		Zeta Potentials[41] (mV)	-14.5	54139.3
Zeta Potentials[42] (mV)	-5.14	50851.5		Zeta Potentials[42] (mV)	-3.48	10183.1		Zeta Potentials[42] (mV)	-3.18	35177.3					Zeta Potentials[42] (mV)	-13.9	84145.4		Zeta Potentials[42] (mV)	-11.4	130830		Zeta Potentials[42] (mV)	-11.2	85504.9
Zeta Potentials[43] (mV)	-1.63	3398.47		Zeta Potentials[43] (mV)	0.027	0		Zeta Potentials[43] (mV)	0.328	2051.46					Zeta Potentials[43] (mV)	-10.6	150775		Zeta Potentials[43] (mV)	-8.11	278408		Zeta Potentials[43] (mV)	-7.93	140799
Zeta Potentials[44] (mV)	1.88	0		Zeta Potentials[44] (mV)	3.54	0		Zeta Potentials[44] (mV)	3.84	0					Zeta Potentials[44] (mV)	-7.25	214887		Zeta Potentials[44] (mV)	-4.8	343054		Zeta Potentials[44] (mV)	-4.62	192208
Zeta Potentials[45] (mV)	5.39	0		Zeta Potentials[45] (mV)	7.04	0		Zeta Potentials[45] (mV)	7.34	0					Zeta Potentials[45] (mV)	-3.94	228162		Zeta Potentials[45] (mV)	-1.49	195382		Zeta Potentials[45] (mV)	-1.31	144652
Zeta Potentials[46] (mV)	8.9	0		Zeta Potentials[46] (mV)	10.6	0		Zeta Potentials[46] (mV)	10.9	0					Zeta Potentials[46] (mV)	-0.632	133330		Zeta Potentials[46] (mV)	1.82	35541.7		Zeta Potentials[46] (mV)	2	55194.6
Zeta Potentials[47] (mV)	12.4	0		Zeta Potentials[47] (mV)	14.1	0		Zeta Potentials[47] (mV)	14.4	0					Zeta Potentials[47] (mV)	2.68	28673.9		Zeta Potentials[47] (mV)	5.12	0		Zeta Potentials[47] (mV)	5.31	10139.9
Zeta Potentials[48] (mV)	15.9	0		Zeta Potentials[48] (mV)	17.6	0		Zeta Potentials[48] (mV)	17.9	0					Zeta Potentials[48] (mV)	5.99	0		Zeta Potentials[48] (mV)	8.43	0		Zeta Potentials[48] (mV)	8.61	0
Zeta Potentials[49] (mV)	19.4	0		Zeta Potentials[49] (mV)	21.1	0		Zeta Potentials[49] (mV)	21.4	0					Zeta Potentials[49] (mV)	9.3	0		Zeta Potentials[49] (mV)	11.7	0		Zeta Potentials[49] (mV)	11.9	0
Zeta Potentials[50] (mV)	22.9	0		Zeta Potentials[50] (mV)	24.6	0		Zeta Potentials[50] (mV)	24.9	0					Zeta Potentials[50] (mV)	12.6	0		Zeta Potentials[50] (mV)	15.1	0		Zeta Potentials[50] (mV)	15.2	0
Zeta Potentials[51] (mV)	26.4	0		Zeta Potentials[51] (mV)	28.1	0		Zeta Potentials[51] (mV)	28.4	0					Zeta Potentials[51] (mV)	15.9	0		Zeta Potentials[51] (mV)	18.4	0		Zeta Potentials[51] (mV)	18.5	0
Zeta Potentials[52] (mV)	30	0		Zeta Potentials[52] (mV)	31.6	0		Zeta Potentials[52] (mV)	31.9	0					Zeta Potentials[52] (mV)	19.2	0		Zeta Potentials[52] (mV)	21.7	0		Zeta Potentials[52] (mV)	21.8	0
Zeta Potentials[53] (mV)	33.5	0		Zeta Potentials[53] (mV)	35.1	0		Zeta Potentials[53] (mV)	35.4	0					Zeta Potentials[53] (mV)	22.5	0		Zeta Potentials[53] (mV)	25	0		Zeta Potentials[53] (mV)	25.2	0
Zeta Potentials[54] (mV)	37	0		Zeta Potentials[54] (mV)	38.6	0		Zeta Potentials[54] (mV)	38.9	0					Zeta Potentials[54] (mV)	25.8	0		Zeta Potentials[54] (mV)	28.3	0		Zeta Potentials[54] (mV)	28.5	0
Zeta Potentials[55] (mV)	40.5	0		Zeta Potentials[55] (mV)	42.1	0		Zeta Potentials[55] (mV)	42.4	0					Zeta Potentials[55] (mV)	29.2	0		Zeta Potentials[55] (mV)	31.6	0		Zeta Potentials[55] (mV)	31.8	0
Zeta Potentials[56] (mV)	44	0		Zeta Potentials[56] (mV)	45.6	0		Zeta Potentials[56] (mV)	45.9	0					Zeta Potentials[56] (mV)	32.5	0		Zeta Potentials[56] (mV)	34.9	0		Zeta Potentials[56] (mV)	35.1	0
Zeta Potentials[57] (mV)	47.5	0		Zeta Potentials[57] (mV)	49.2	0		Zeta Potentials[57] (mV)	49.4	0					Zeta Potentials[57] (mV)	35.8	0		Zeta Potentials[57] (mV)	38.2	0		Zeta Potentials[57] (mV)	38.4	0
Zeta Potentials[58] (mV)	51	0		Zeta Potentials[58] (mV)	52.7	0		Zeta Potentials[58] (mV)	53	0					Zeta Potentials[58] (mV)	39.1	0		Zeta Potentials[58] (mV)	41.5	0		Zeta Potentials[58] (mV)	41.7	0
Zeta Potentials[59] (mV)	54.5	0		Zeta Potentials[59] (mV)	56.2	0		Zeta Potentials[59] (mV)	56.5	0					Zeta Potentials[59] (mV)	42.4	0		Zeta Potentials[59] (mV)	44.8	0		Zeta Potentials[59] (mV)	45	0
Zeta Potentials[60] (mV)	58	0		Zeta Potentials[60] (mV)	59.7	0		Zeta Potentials[60] (mV)	60	0					Zeta Potentials[60] (mV)	45.7	0		Zeta Potentials[60] (mV)	48.1	0		Zeta Potentials[60] (mV)	48.3	0
Zeta Potentials[61] (mV)	61.5	0		Zeta Potentials[61] (mV)	63.2	0		Zeta Potentials[61] (mV)	63.5	0					Zeta Potentials[61] (mV)	49	0		Zeta Potentials[61] (mV)	51.4	0		Zeta Potentials[61] (mV)	51.6	0
Zeta Potentials[62] (mV)	65.1	0		Zeta Potentials[62] (mV)	66.7	0		Zeta Potentials[62] (mV)	67	0					Zeta Potentials[62] (mV)	52.3	0		Zeta Potentials[62] (mV)	54.8	0		Zeta Potentials[62] (mV)	54.9	0
Zeta Potentials[63] (mV)	68.6	0		Zeta Potentials[63] (mV)	70.2	0		Zeta Potentials[63] (mV)	70.5	0					Zeta Potentials[63] (mV)	55.6	0		Zeta Potentials[63] (mV)	58.1	0		Zeta Potentials[63] (mV)	58.2	0
Zeta Potentials[64] (mV)	72.1	0		Zeta Potentials[64] (mV)	73.7	0		Zeta Potentials[64] (mV)	74	0					Zeta Potentials[64] (mV)	59	0		Zeta Potentials[64] (mV)	61.4	0		Zeta Potentials[64] (mV)	61.6	0
Zeta Potentials[65] (mV)	75.6	0		Zeta Potentials[65] (mV)	77.2	0		Zeta Potentials[65] (mV)	77.5	0					Zeta Potentials[65] (mV)	62.3	0		Zeta Potentials[65] (mV)	64.7	0		Zeta Potentials[65] (mV)	64.9	0
Zeta Potentials[66] (mV)	79.1	0		Zeta Potentials[66] (mV)	80.7	0		Zeta Potentials[66] (mV)	81	0					Zeta Potentials[66] (mV)	65.6	0		Zeta Potentials[66] (mV)	68	0		Zeta Potentials[66] (mV)	68.2	0
Zeta Potentials[67] (mV)	82.6	0		Zeta Potentials[67] (mV)	84.2	0		Zeta Potentials[67] (mV)	84.5	0					Zeta Potentials[67] (mV)	68.9	0		Zeta Potentials[67] (mV)	71.3	0		Zeta Potentials[67] (mV)	71.5	0
Zeta Potentials[68] (mV)	86.1	0		Zeta Potentials[68] (mV)	87.7	0		Zeta Potentials[68] (mV)	88	0					Zeta Potentials[68] (mV)	72.2	0		Zeta Potentials[68] (mV)	74.6	0		Zeta Potentials[68] (mV)	74.8	0
Zeta Potentials[69] (mV)	89.6	0		Zeta Potentials[69] (mV)	91.3	0		Zeta Potentials[69] (mV)	91.6	0					Zeta Potentials[69] (mV)	75.5	0		Zeta Potentials[69] (mV)	77.9	0		Zeta Potentials[69] (mV)	78.1	0
Zeta Potentials[70] (mV)	93.1	0		Zeta Potentials[70] (mV)	94.8	0		Zeta Potentials[70] (mV)	95.1	0					Zeta Potentials[70] (mV)	78.8	0		Zeta Potentials[70] (mV)	81.2	0		Zeta Potentials[70] (mV)	81.4	0
Zeta Potentials[71] (mV)	96.7	0		Zeta Potentials[71] (mV)	98.3	0		Zeta Potentials[71] (mV)	98.6	0					Zeta Potentials[71] (mV)	82.1	0		Zeta Potentials[71] (mV)	84.5	0		Zeta Potentials[71] (mV)	84.7	0
Zeta Potentials[72] (mV)	100	0		Zeta Potentials[72] (mV)	102	0		Zeta Potentials[72] (mV)	102	0					Zeta Potentials[72] (mV)	85.4	0		Zeta Potentials[72] (mV)	87.8	0		Zeta Potentials[72] (mV)	88	0
Zeta Potentials[73] (mV)	104	0		Zeta Potentials[73] (mV)	105	0		Zeta Potentials[73] (mV)	106	0					Zeta Potentials[73] (mV)	88.7	0		Zeta Potentials[73] (mV)	91.2	0		Zeta Potentials[73] (mV)	91.3	0
Zeta Potentials[74] (mV)	107	0		Zeta Potentials[74] (mV)	109	0		Zeta Potentials[74] (mV)	109	0					Zeta Potentials[74] (mV)	92.1	0		Zeta Potentials[74] (mV)	94.5	0		Zeta Potentials[74] (mV)	94.6	0
Zeta Potentials[75] (mV)	111	0		Zeta Potentials[75] (mV)	112	0		Zeta Potentials[75] (mV)	113	0					Zeta Potentials[75] (mV)	95.4	0		Zeta Potentials[75] (mV)	97.8	0		Zeta Potentials[75] (mV)	97.9	0
Zeta Potentials[76] (mV)	114	0		Zeta Potentials[76] (mV)	116	0		Zeta Potentials[76] (mV)	116	0					Zeta Potentials[76] (mV)	98.7	0		Zeta Potentials[76] (mV)	101	0		Zeta Potentials[76] (mV)	101	0
Zeta Potentials[77] (mV)	118	0		Zeta Potentials[77] (mV)	119	0		Zeta Potentials[77] (mV)	120	0					Zeta Potentials[77] (mV)	102	0		Zeta Potentials[77] (mV)	104	0		Zeta Potentials[77] (mV)	105	0
Zeta Potentials[78] (mV)	121	0		Zeta Potentials[78] (mV)	123	0		Zeta Potentials[78] (mV)	123	0					Zeta Potentials[78] (mV)	105	0		Zeta Potentials[78] (mV)	108	0		Zeta Potentials[78] (mV)	108	0
Zeta Potentials[79] (mV)	125	0		Zeta Potentials[79] (mV)	126	0		Zeta Potentials[79] (mV)	127	0					Zeta Potentials[79] (mV)	109	0		Zeta Potentials[79] (mV)	111	0		Zeta Potentials[79] (mV)	111	0
Zeta Potentials[80] (mV)	128	0		Zeta Potentials[80] (mV)	130	0		Zeta Potentials[80] (mV)	130	0					Zeta Potentials[80] (mV)	112	0		Zeta Potentials[80] (mV)	114	0		Zeta Potentials[80] (mV)	114	0
Zeta Potentials[81] (mV)	132	0		Zeta Potentials[81] (mV)	133	0		Zeta Potentials[81] (mV)	134	0					Zeta Potentials[81] (mV)	115	0		Zeta Potentials[81] (mV)	118	0		Zeta Potentials[81] (mV)	118	0
Zeta Potentials[82] (mV)	135	0		Zeta Potentials[82] (mV)	137	0		Zeta Potentials[82] (mV)	137	0					Zeta Potentials[82] (mV)	119	0		Zeta Potentials[82] (mV)	121	0		Zeta Potentials[82] (mV)	121	0
Zeta Potentials[83] (mV)	139	0		Zeta Potentials[83] (mV)	140	0		Zeta Potentials[83] (mV)	141	0					Zeta Potentials[83] (mV)	122	0		Zeta Potentials[83] (mV)	124	0		Zeta Potentials[83] (mV)	124	0
Zeta Potentials[84] (mV)	142	0		Zeta Potentials[84] (mV)	144	0		Zeta Potentials[84] (mV)	144	0					Zeta Potentials[84] (mV)	125	0		Zeta Potentials[84] (mV)	128	0		Zeta Potentials[84] (mV)	128	0
Zeta Potentials[85] (mV)	146	0		Zeta Potentials[85] (mV)	147	0		Zeta Potentials[85] (mV)	148	0					Zeta Potentials[85] (mV)	128	0		Zeta Potentials[85] (mV)	131	0		Zeta Potentials[85] (mV)	131	0
Zeta Potentials[86] (mV)	149	0													Zeta Potentials[86] (mV)	132	0		Zeta Potentials[86] (mV)	134	0		Zeta Potentials[86] (mV)	134	0
															Zeta Potentials[87] (mV)	135	0		Zeta Potentials[87] (mV)	137	0		Zeta Potentials[87] (mV)	138	0
															Zeta Potentials[88] (mV)	138	0		Zeta Potentials[88] (mV)	141	0		Zeta Potentials[88] (mV)	141	0
															Zeta Potentials[89] (mV)	142	0		Zeta Potentials[89] (mV)	144	0		Zeta Potentials[89] (mV)	144	0
															Zeta Potentials[90] (mV)	145	0		Zeta Potentials[90] (mV)	147	0		Zeta Potentials[90] (mV)	148	0
															Zeta Potentials[91] (mV)	148	0

## Sheet: DLS
Sizes (d.nm)	Intensities (Percent)	Intensities (Percent)	Intensities (Percent)			Sizes (d.nm)	Intensities (Percent)	Intensities (Percent)	Intensities (Percent)
	silicone run 1	silicone run 2	silicone run 3				Latex run 1	Latex run 2	Latex run 3
0.4	0	0	0			0.4	0	0	0
0.4632	0	0	0			0.4632	0	0	0
0.5365	0	0	0			0.5365	0	0	0
0.6213	0	0	0			0.6213	0	0	0
0.7195	0	0	0			0.7195	0	0	0
0.8332	0	0	0			0.8332	0	0	0
0.9649	0	0	0			0.9649	0	0	0
1.117	0	0	0			1.117	0	0	0
1.294	0	0	0			1.294	0	0	0
1.499	0	0	0			1.499	0	0	0
1.736	0	0	0			1.736	0	0	0
2.01	0	0	0			2.01	0	0	0
2.328	0	0	0			2.328	0	0	0
2.696	0	0	0			2.696	0	0	0
3.122	0	0	0			3.122	0	0	0
3.615	0	0	0			3.615	0	0	0
4.187	0	0	0			4.187	0	0	0
4.849	0	0	0			4.849	0	0	0
5.615	0	0	0			5.615	0	0	0
6.503	0	0	0			6.503	0	0	0
7.531	0	0	0			7.531	0	0	0
8.721	0	0	0			8.721	0	0	0
10.1	0	0	0			10.1	0	0	0
11.7	0	0	0			11.7	0	0	0
13.54	0	0	0			13.54	0	0	0
15.69	0	0	0			15.69	0	0	0
[truncated: 44 more rows]

## Sheet: Acute Toxicity
Toxicity test 1						Toxicity test 2
[truncated: 25 more rows]
